# Supplementary material for: Crystal structure of 4-{[(naphthalen-2-yl)sulfonyl­amino]­meth­yl}cyclo­hexa­necarb­oxy­lic acid
Source: Acta Crystallogr E Crystallogr Commun. 2015 Feb 4;71(Pt 3):o145. doi: 10.1107/S2056989015002054 (PMC4350692; doi:10.1107/S2056989015002054)
Supplement: Supplementary file 1 [file e-71-0o145-sup1.cif]

##############################################################################
#                                                                            #
# This CIF contains the data in a paper accepted for publication in          #
# Acta Crystallographica Section E. It conforms to the requirements of       #
# Notes for Authors for Acta Crystallographica Section E, and has been       #
# peer reviewed under the auspices of the IUCr Commission on Journals.       #
#                                                                            #
# Full details of the Crystallographic Information File format               #
# are given in the paper "The Crystallographic Information File (CIF):       #
# a New Standard Archive File for Crystallography" by S. R. Hall, F. H.      #
# Allen and I. D. Brown [Acta Cryst. (1991), A47, 655-685].                  #
#                                                                            #
# The current version of the core CIF dictionary is obtainable from          #
# ftp://ftp.iucr.org/pub/cif_core.dic.                                       #
#                                                                            #
# Software is freely available for graphical display of the structure(s)     #
# in this CIF. For information consult the CIF software page                 #
# http://www.iucr.org/resources/cif/software.                                #
#                                                                            #
# This file may be used for bona fide research purposes within the           #
# scientific community so long as proper attribution is given to the journal # 
# article from which it was obtained.                                        #
#                                                                            #
##############################################################################
data_global
_audit_creation_method     ?
_journal_date_recd_electronic     2015-01-25
_journal_date_accepted     2015-01-30
_journal_name_full     'Acta Crystallographica, Section E'
_journal_year     2015
_journal_volume     71
_journal_issue      3
_journal_page_first     o145
_journal_page_last     o145
_journal_paper_category     HO
_journal_paper_doi     10.1107/S2056989015002054
_journal_coeditor_code     GK2626
_publ_contact_author
;
Muhammad Nawaz Tahir
University of Sargodha
Department of Physics
Sargodha
Pakistan
;
_publ_contact_author_email     'dmntahir_uos@yahoo.com'
_publ_contact_author_fax     '0092 48 32 22 121'
_publ_contact_author_phone     '0092 48 92 30 914'
_publ_section_title
;
Crystal structure of
4-{[(naphthalen-2-yl)sulfonylamino]methyl}cyclohexanecarboxylic acid
;
loop_
    _publ_author_name
    _publ_author_footnote
    _publ_author_address
    'Muhammad Danish' .
;
Department of Chemistry
Institute of Natural Sciences
University of Gujrat
Gujrat 50700
Pakistan
;
    'Tahir, Muhammad Nawaz' .
;
Department of Physics
University of Sargodha
Sargodha
Punjab
Pakistan
;
    'Asif Hussain' .
;
Department of Chemistry
Institute of Natural Sciences
University of Gujrat
Gujrat 50700
Pakistan
;
    'Muhammad Ashfaq' .
;
Department of Chemistry
Institute of Natural Sciences
University of Gujrat
Gujrat 50700
Pakistan
;
    'Muhammad Nadeem Sadiq' .
;
Department of Chemistry
Institute of Natural Sciences
University of Gujrat
Gujrat 50700
Pakistan
;
data_I
_database_code_depnum_ccdc_archive 'CCDC 1046512'
_audit_creation_method     SHELXL-97
_chemical_name_systematic
;
4-{[(Naphthalen-2-yl)sulfonylamino]methyl}cyclohexanecarboxylic acid
;
_chemical_name_common     ?
_chemical_formula_moiety     'C18 H21 N O4 S'
_chemical_formula_sum     'C18 H21 N O4 S'
_chemical_formula_iupac     'C18 H21 N O4 S'
_chemical_formula_weight     347.42
_shelx_space_group_comment
;
The symmetry employed for this shelxl refinement is uniquely defined
by the following loop, which should always be used as a source of
symmetry information in preference to the above space-group names.
They are only intended as comments.
;
_space_group_crystal_system     monoclinic
_space_group_name_H-M_alt     'P 21/c'
_space_group_name_Hall     '-P 2ybc'
loop_
    _space_group_symop_operation_xyz
    'x, y, z'
    '-x, y+1/2, -z+1/2'
    '-x, -y, -z'
    'x, -y-1/2, z-1/2'
_cell_length_a     16.5301(13)
_cell_length_b     6.0573(4)
_cell_length_c     17.0036(12)
_cell_angle_alpha     90
_cell_angle_beta     100.810(4)
_cell_angle_gamma     90
_cell_volume     1672.3(2)
_cell_formula_units_Z     4
_cell_measurement_reflns_used     2315
_cell_measurement_theta_min     1.254
_cell_measurement_theta_max     27.000
_cell_measurement_temperature     296(2)
_exptl_crystal_description     needle
_exptl_crystal_colour     colourless
_exptl_crystal_size_max     0.40
_exptl_crystal_size_mid     0.22
_exptl_crystal_size_min     0.20
_exptl_crystal_density_diffrn     1.380
_exptl_crystal_density_meas     ?
_exptl_crystal_density_method     'not measured'
_exptl_crystal_F_000     736
_exptl_absorpt_coefficient_mu     0.216
_exptl_absorpt_correction_type     multi-scan
_exptl_absorpt_process_details
;
(SADABS; Bruker, 2005)
;
_exptl_absorpt_correction_T_min     0.920
_exptl_absorpt_correction_T_max     0.956
_exptl_special_details
;
;
_diffrn_ambient_temperature     296(2)
_diffrn_radiation_type     MoK\a
_diffrn_radiation_wavelength     0.71073
_diffrn_radiation_source     'fine-focus sealed tube'
_diffrn_radiation_monochromator     graphite
_diffrn_measurement_device_type     'Bruker Kappa APEXII CCD'
_diffrn_measurement_method     \w
_diffrn_detector_area_resol_mean     7.80
_diffrn_reflns_number     13364
_diffrn_reflns_av_R_equivalents     0.0356
_diffrn_reflns_theta_min     1.254
_diffrn_reflns_theta_max     27.00
_diffrn_reflns_theta_full     27.00
_diffrn_measured_fraction_theta_max     0.995
_diffrn_measured_fraction_theta_full     0.995
_diffrn_reflns_limit_h_min     -21
_diffrn_reflns_limit_h_max     20
_diffrn_reflns_limit_k_min     -7
_diffrn_reflns_limit_k_max     6
_diffrn_reflns_limit_l_min     -21
_diffrn_reflns_limit_l_max     21
_diffrn_standards_number     0
_diffrn_standards_interval_count     ?
_diffrn_standards_interval_time     ?
_diffrn_standards_decay_%     ?
_refine_special_details
;
Refinement of <i>F</i>^2^ against ALL reflections. The weighted <i>R</i>-factor
<i>wR</i> and goodness of fit <i>S</i> are based on <i>F</i>^2^, conventional
<i>R</i>-factors <i>R</i> are based on <i>F</i>, with <i>F</i> set to zero for
negative <i>F</i>^2^. The threshold expression of <i>F</i>^2^ >
\s(<i>F</i>^2^) is used only for calculating <i>R</i>-factors(gt) <i>etc</i>.
and is not relevant to the choice of reflections for refinement.
<i>R</i>-factors based on <i>F</i>^2^ are statistically about twice as large
as those based on <i>F</i>, and <i>R</i>-factors based on ALL data will be
even larger.
;
_reflns_number_total     3636
_reflns_number_gt     2315
_reflns_threshold_expression     I>2\s(I)
_refine_ls_structure_factor_coef     Fsqd
_refine_ls_matrix_type     full
_refine_ls_R_factor_all     0.0838
_refine_ls_R_factor_gt     0.0454
_refine_ls_wR_factor_gt     0.1004
_refine_ls_wR_factor_ref     0.1173
_refine_ls_goodness_of_fit_ref     1.020
_refine_ls_restrained_S_all     1.020
_refine_ls_number_reflns     3636
_refine_ls_number_parameters     218
_refine_ls_number_restraints     0
_refine_ls_hydrogen_treatment     constr
_refine_ls_weighting_scheme     calc
_refine_ls_weighting_details
              'w=1/[\s^2^(Fo^2^)+(0.0490P)^2^+0.3363P] where P=(Fo^2^+2Fc^2^)/3'
_atom_sites_solution_hydrogens     geom
_atom_sites_solution_primary     direct
_atom_sites_solution_secondary     difmap
_refine_ls_shift/su_max     0.000
_refine_ls_shift/su_mean     0.000
_refine_diff_density_max     0.265
_refine_diff_density_min     -0.359
loop_
    _atom_type_symbol
    _atom_type_description
    _atom_type_scat_dispersion_real
    _atom_type_scat_dispersion_imag
    _atom_type_scat_source
    'C' 'C' 0.0033 0.0016
                         'International Tables Vol C Tables 4.2.6.8 and 6.1.1.4'
    'H' 'H' 0.0000 0.0000
                         'International Tables Vol C Tables 4.2.6.8 and 6.1.1.4'
    'N' 'N' 0.0061 0.0033
                         'International Tables Vol C Tables 4.2.6.8 and 6.1.1.4'
    'O' 'O' 0.0106 0.0060
                         'International Tables Vol C Tables 4.2.6.8 and 6.1.1.4'
    'S' 'S' 0.1246 0.1234
                         'International Tables Vol C Tables 4.2.6.8 and 6.1.1.4'
_computing_data_collection
;
APEX2 (Bruker, 2007)
;
_computing_cell_refinement
;
SAINT (Bruker, 2007)
;
_computing_data_reduction
;
SAINT (Bruker, 2007)
;
_computing_structure_solution
;
SHELXS97 (Sheldrick, 2008)
;
_computing_structure_refinement
;
SHELXL97 (Sheldrick, 2008)
;
_computing_molecular_graphics
;
ORTEP-3 for Windows (Farrugia, 2012) and PLATON (Spek, 2009)
;
_computing_publication_material
;
WinGX (Farrugia, 2012) and PLATON (Spek, 2009)
;
loop_
    _atom_site_type_symbol
    _atom_site_label
    _atom_site_fract_x
    _atom_site_fract_y
    _atom_site_fract_z
    _atom_site_U_iso_or_equiv
    _atom_site_adp_type
    _atom_site_calc_flag
    _atom_site_occupancy
    _atom_site_disorder_assembly
    _atom_site_disorder_group
    S S1 0.22360(4) 1.11590(10) -0.03913(3) 0.04790(19) Uani d 1 . .
    O O1 0.46462(13) 1.1212(3) 0.40940(10) 0.0784(6) Uani d 1 . .
    H H1 0.4886 1.1331 0.4560 0.118 Uiso calc 1 . .
    O O2 0.43679(11) 0.7932(3) 0.45431(9) 0.0664(5) Uani d 1 . .
    O O3 0.16554(11) 1.1324(3) 0.01273(9) 0.0690(5) Uani d 1 . .
    O O4 0.25871(12) 1.3099(3) -0.06651(9) 0.0676(5) Uani d 1 . .
    N N1 0.29769(11) 0.9664(3) 0.00539(10) 0.0494(5) Uani d 1 . .
    H H1A 0.3455 0.9895 -0.0061 0.059 Uiso calc 1 . .
    C C1 0.42778(14) 0.9398(4) 0.40022(12) 0.0481(6) Uani d 1 . .
    C C2 0.37262(13) 0.8893(3) 0.32200(12) 0.0407(5) Uani d 1 . .
    H H2 0.3195 0.8392 0.3331 0.049 Uiso calc 1 . .
    C C3 0.40971(15) 0.7018(4) 0.28063(13) 0.0513(6) Uani d 1 . .
    H H3A 0.4646 0.7433 0.2737 0.062 Uiso calc 1 . .
    H H3B 0.4146 0.5715 0.3144 0.062 Uiso calc 1 . .
    C C4 0.35752(15) 0.6468(4) 0.19930(12) 0.0493(6) Uani d 1 . .
    H H4A 0.3848 0.5332 0.1737 0.059 Uiso calc 1 . .
    H H4B 0.3047 0.5891 0.2067 0.059 Uiso calc 1 . .
    C C5 0.34370(13) 0.8489(3) 0.14548(12) 0.0404(5) Uani d 1 . .
    H H5 0.3975 0.9008 0.1370 0.048 Uiso calc 1 . .
    C C6 0.30492(14) 1.0314(4) 0.18683(11) 0.0436(5) Uani d 1 . .
    H H6A 0.2508 0.9847 0.1944 0.052 Uiso calc 1 . .
    H H6B 0.2980 1.1615 0.1530 0.052 Uiso calc 1 . .
    C C7 0.35715(14) 1.0900(3) 0.26754(12) 0.0440(5) Uani d 1 . .
    H H7A 0.3293 1.2029 0.2930 0.053 Uiso calc 1 . .
    H H7B 0.4094 1.1498 0.2596 0.053 Uiso calc 1 . .
    C C8 0.29161(15) 0.7938(4) 0.06398(12) 0.0484(6) Uani d 1 . .
    H H8A 0.3099 0.6546 0.0452 0.058 Uiso calc 1 . .
    H H8B 0.2345 0.7769 0.0693 0.058 Uiso calc 1 . .
    C C9 0.17432(12) 0.9711(4) -0.12510(11) 0.0388(5) Uani d 1 . .
    C C10 0.14017(14) 0.7621(4) -0.11635(13) 0.0484(6) Uani d 1 . .
    H H10 0.1453 0.6988 -0.0658 0.058 Uiso calc 1 . .
    C C11 0.09970(14) 0.6527(4) -0.18159(13) 0.0483(6) Uani d 1 . .
    H H11 0.0769 0.5149 -0.1753 0.058 Uiso calc 1 . .
    C C12 0.09160(12) 0.7449(4) -0.25889(12) 0.0405(5) Uani d 1 . .
    C C13 0.04936(14) 0.6359(4) -0.32851(14) 0.0514(6) Uani d 1 . .
    H H13 0.0258 0.4982 -0.3240 0.062 Uiso calc 1 . .
    C C14 0.04315(15) 0.7311(4) -0.40141(14) 0.0577(7) Uani d 1 . .
    H H14 0.0150 0.6586 -0.4466 0.069 Uiso calc 1 . .
    C C15 0.07844(14) 0.9367(4) -0.40943(13) 0.0546(6) Uani d 1 . .
    H H15 0.0742 0.9988 -0.4600 0.066 Uiso calc 1 . .
    C C16 0.11865(13) 1.0470(4) -0.34486(12) 0.0465(6) Uani d 1 . .
    H H16 0.1413 1.1849 -0.3513 0.056 Uiso calc 1 . .
    C C17 0.12663(12) 0.9548(3) -0.26764(11) 0.0379(5) Uani d 1 . .
    C C18 0.16767(12) 1.0656(4) -0.19883(11) 0.0389(5) Uani d 1 . .
    H H18 0.1904 1.2042 -0.2037 0.047 Uiso calc 1 . .
loop_
    _atom_site_aniso_label
    _atom_site_aniso_U_11
    _atom_site_aniso_U_22
    _atom_site_aniso_U_33
    _atom_site_aniso_U_12
    _atom_site_aniso_U_13
    _atom_site_aniso_U_23
    S1 0.0589(4) 0.0505(4) 0.0310(3) 0.0083(3) 0.0001(2) -0.0049(2)
    O1 0.0973(15) 0.0765(13) 0.0477(10) -0.0415(11) -0.0217(10) 0.0108(9)
    O2 0.0784(13) 0.0717(12) 0.0406(9) -0.0267(9) -0.0110(8) 0.0139(8)
    O3 0.0673(12) 0.0963(14) 0.0427(9) 0.0280(10) 0.0083(8) -0.0136(9)
    O4 0.1019(15) 0.0441(11) 0.0472(9) -0.0130(9) -0.0105(9) -0.0006(8)
    N1 0.0459(11) 0.0638(13) 0.0364(10) 0.0060(9) 0.0022(8) 0.0065(9)
    C1 0.0510(14) 0.0551(16) 0.0358(12) -0.0152(11) 0.0021(10) 0.0050(11)
    C2 0.0390(12) 0.0473(14) 0.0335(10) -0.0092(10) 0.0007(9) 0.0025(9)
    C3 0.0609(16) 0.0422(14) 0.0439(12) 0.0037(11) -0.0079(11) 0.0061(10)
    C4 0.0592(15) 0.0416(14) 0.0416(12) 0.0057(11) -0.0050(11) -0.0024(10)
    C5 0.0429(13) 0.0418(13) 0.0338(10) 0.0015(10) 0.0006(9) 0.0004(9)
    C6 0.0484(13) 0.0421(13) 0.0366(11) 0.0051(10) -0.0015(10) 0.0008(10)
    C7 0.0519(14) 0.0405(13) 0.0375(11) 0.0018(10) 0.0027(10) -0.0035(9)
    C8 0.0590(15) 0.0462(15) 0.0357(11) 0.0009(11) -0.0019(10) -0.0015(10)
    C9 0.0398(12) 0.0422(13) 0.0337(11) 0.0049(9) 0.0048(9) -0.0018(9)
    C10 0.0567(15) 0.0465(14) 0.0408(12) 0.0049(11) 0.0062(11) 0.0099(11)
    C11 0.0517(14) 0.0387(14) 0.0546(14) -0.0024(10) 0.0102(11) 0.0059(11)
    C12 0.0355(12) 0.0427(13) 0.0437(12) 0.0011(10) 0.0083(9) -0.0036(10)
    C13 0.0475(14) 0.0488(15) 0.0576(15) -0.0080(11) 0.0087(11) -0.0147(12)
    C14 0.0552(16) 0.0710(18) 0.0440(13) -0.0046(13) 0.0022(12) -0.0222(12)
    C15 0.0532(15) 0.0743(19) 0.0362(12) -0.0012(13) 0.0079(11) -0.0049(11)
    C16 0.0507(14) 0.0538(15) 0.0349(11) -0.0045(11) 0.0076(10) 0.0005(10)
    C17 0.0366(12) 0.0407(13) 0.0367(11) 0.0007(9) 0.0074(9) -0.0023(9)
    C18 0.0395(12) 0.0412(13) 0.0351(11) -0.0033(9) 0.0049(9) -0.0010(9)
_geom_special_details
;
All e.s.d.'s (except the e.s.d. in the dihedral angle between two l.s. planes)
are estimated using the full covariance matrix. The cell e.s.d.'s are taken
into account individually in the estimation of e.s.d.'s in distances, angles
and torsion angles; correlations between e.s.d.'s in cell parameters are only
used when they are defined by crystal symmetry. An approximate (isotropic)
treatment of cell e.s.d.'s is used for estimating e.s.d.'s involving l.s.
planes.
;
loop_
    _geom_bond_atom_site_label_1
    _geom_bond_atom_site_label_2
    _geom_bond_site_symmetry_2
    _geom_bond_distance
    _geom_bond_publ_flag
    S1 O3 . 1.4235(17) ?
    S1 O4 . 1.4267(17) ?
    S1 N1 . 1.5955(19) ?
    S1 C9 . 1.767(2) ?
    O1 C1 . 1.252(3) ?
    O1 H1 . 0.8200 ?
    O2 C1 . 1.267(3) ?
    N1 C8 . 1.461(3) ?
    N1 H1A . 0.8600 ?
    C1 C2 . 1.496(3) ?
    C2 C7 . 1.521(3) ?
    C2 C3 . 1.524(3) ?
    C2 H2 . 0.9800 ?
    C3 C4 . 1.523(3) ?
    C3 H3A . 0.9700 ?
    C3 H3B . 0.9700 ?
    C4 C5 . 1.520(3) ?
    C4 H4A . 0.9700 ?
    C4 H4B . 0.9700 ?
    C5 C6 . 1.515(3) ?
    C5 C8 . 1.525(3) ?
    C5 H5 . 0.9800 ?
    C6 C7 . 1.520(3) ?
    C6 H6A . 0.9700 ?
    C6 H6B . 0.9700 ?
    C7 H7A . 0.9700 ?
    C7 H7B . 0.9700 ?
    C8 H8A . 0.9700 ?
    C8 H8B . 0.9700 ?
    C9 C18 . 1.364(3) ?
    C9 C10 . 1.405(3) ?
    C10 C11 . 1.356(3) ?
    C10 H10 . 0.9300 ?
    C11 C12 . 1.411(3) ?
    C11 H11 . 0.9300 ?
    C12 C17 . 1.416(3) ?
    C12 C13 . 1.420(3) ?
    C13 C14 . 1.353(3) ?
    C13 H13 . 0.9300 ?
    C14 C15 . 1.392(3) ?
    C14 H14 . 0.9300 ?
    C15 C16 . 1.349(3) ?
    C15 H15 . 0.9300 ?
    C16 C17 . 1.410(3) ?
    C16 H16 . 0.9300 ?
    C17 C18 . 1.408(3) ?
    C18 H18 . 0.9300 ?
loop_
    _geom_angle_atom_site_label_1
    _geom_angle_atom_site_label_2
    _geom_angle_atom_site_label_3
    _geom_angle_site_symmetry_1
    _geom_angle_site_symmetry_3
    _geom_angle
    _geom_angle_publ_flag
    O3 S1 O4 . . 120.48(11) ?
    O3 S1 N1 . . 107.01(10) ?
    O4 S1 N1 . . 107.41(11) ?
    O3 S1 C9 . . 106.71(10) ?
    O4 S1 C9 . . 106.94(10) ?
    N1 S1 C9 . . 107.73(10) ?
    C1 O1 H1 . . 109.5 ?
    C8 N1 S1 . . 125.80(16) ?
    C8 N1 H1A . . 117.1 ?
    S1 N1 H1A . . 117.1 ?
    O1 C1 O2 . . 122.5(2) ?
    O1 C1 C2 . . 119.4(2) ?
    O2 C1 C2 . . 118.1(2) ?
    C1 C2 C7 . . 112.50(18) ?
    C1 C2 C3 . . 109.38(18) ?
    C7 C2 C3 . . 110.55(16) ?
    C1 C2 H2 . . 108.1 ?
    C7 C2 H2 . . 108.1 ?
    C3 C2 H2 . . 108.1 ?
    C4 C3 C2 . . 111.94(18) ?
    C4 C3 H3A . . 109.2 ?
    C2 C3 H3A . . 109.2 ?
    C4 C3 H3B . . 109.2 ?
    C2 C3 H3B . . 109.2 ?
    H3A C3 H3B . . 107.9 ?
    C5 C4 C3 . . 111.48(18) ?
    C5 C4 H4A . . 109.3 ?
    C3 C4 H4A . . 109.3 ?
    C5 C4 H4B . . 109.3 ?
    C3 C4 H4B . . 109.3 ?
    H4A C4 H4B . . 108.0 ?
    C6 C5 C4 . . 109.71(17) ?
    C6 C5 C8 . . 111.43(18) ?
    C4 C5 C8 . . 111.49(17) ?
    C6 C5 H5 . . 108.0 ?
    C4 C5 H5 . . 108.0 ?
    C8 C5 H5 . . 108.0 ?
    C5 C6 C7 . . 111.78(17) ?
    C5 C6 H6A . . 109.3 ?
    C7 C6 H6A . . 109.3 ?
    C5 C6 H6B . . 109.3 ?
    C7 C6 H6B . . 109.3 ?
    H6A C6 H6B . . 107.9 ?
    C6 C7 C2 . . 111.43(17) ?
    C6 C7 H7A . . 109.3 ?
    C2 C7 H7A . . 109.3 ?
    C6 C7 H7B . . 109.3 ?
    C2 C7 H7B . . 109.3 ?
    H7A C7 H7B . . 108.0 ?
    N1 C8 C5 . . 111.32(18) ?
    N1 C8 H8A . . 109.4 ?
    C5 C8 H8A . . 109.4 ?
    N1 C8 H8B . . 109.4 ?
    C5 C8 H8B . . 109.4 ?
    H8A C8 H8B . . 108.0 ?
    C18 C9 C10 . . 120.71(19) ?
    C18 C9 S1 . . 119.82(17) ?
    C10 C9 S1 . . 119.44(16) ?
    C11 C10 C9 . . 120.0(2) ?
    C11 C10 H10 . . 120.0 ?
    C9 C10 H10 . . 120.0 ?
    C10 C11 C12 . . 121.0(2) ?
    C10 C11 H11 . . 119.5 ?
    C12 C11 H11 . . 119.5 ?
    C11 C12 C17 . . 118.95(19) ?
    C11 C12 C13 . . 122.6(2) ?
    C17 C12 C13 . . 118.5(2) ?
    C14 C13 C12 . . 120.4(2) ?
    C14 C13 H13 . . 119.8 ?
    C12 C13 H13 . . 119.8 ?
    C13 C14 C15 . . 120.6(2) ?
    C13 C14 H14 . . 119.7 ?
    C15 C14 H14 . . 119.7 ?
    C16 C15 C14 . . 121.0(2) ?
    C16 C15 H15 . . 119.5 ?
    C14 C15 H15 . . 119.5 ?
    C15 C16 C17 . . 120.5(2) ?
    C15 C16 H16 . . 119.8 ?
    C17 C16 H16 . . 119.8 ?
    C18 C17 C16 . . 122.1(2) ?
    C18 C17 C12 . . 118.91(18) ?
    C16 C17 C12 . . 119.00(19) ?
    C9 C18 C17 . . 120.5(2) ?
    C9 C18 H18 . . 119.8 ?
    C17 C18 H18 . . 119.8 ?
loop_
    _geom_torsion_atom_site_label_1
    _geom_torsion_atom_site_label_2
    _geom_torsion_atom_site_label_3
    _geom_torsion_atom_site_label_4
    _geom_torsion_site_symmetry_1
    _geom_torsion_site_symmetry_2
    _geom_torsion_site_symmetry_3
    _geom_torsion_site_symmetry_4
    _geom_torsion
    _geom_torsion_publ_flag
    O3 S1 N1 C8 . . . . 28.1(2) ?
    O4 S1 N1 C8 . . . . 158.77(17) ?
    C9 S1 N1 C8 . . . . -86.34(19) ?
    O1 C1 C2 C7 . . . . -10.3(3) ?
    O2 C1 C2 C7 . . . . 171.3(2) ?
    O1 C1 C2 C3 . . . . 112.9(3) ?
    O2 C1 C2 C3 . . . . -65.4(3) ?
    C1 C2 C3 C4 . . . . -178.34(18) ?
    C7 C2 C3 C4 . . . . -53.9(3) ?
    C2 C3 C4 C5 . . . . 55.6(3) ?
    C3 C4 C5 C6 . . . . -56.2(3) ?
    C3 C4 C5 C8 . . . . 179.88(19) ?
    C4 C5 C6 C7 . . . . 57.0(2) ?
    C8 C5 C6 C7 . . . . -179.07(18) ?
    C5 C6 C7 C2 . . . . -56.8(2) ?
    C1 C2 C7 C6 . . . . 176.83(18) ?
    C3 C2 C7 C6 . . . . 54.2(2) ?
    S1 N1 C8 C5 . . . . -117.30(19) ?
    C6 C5 C8 N1 . . . . 73.3(2) ?
    C4 C5 C8 N1 . . . . -163.77(18) ?
    O3 S1 C9 C18 . . . . 122.76(18) ?
    O4 S1 C9 C18 . . . . -7.4(2) ?
    N1 S1 C9 C18 . . . . -122.61(17) ?
    O3 S1 C9 C10 . . . . -55.32(19) ?
    O4 S1 C9 C10 . . . . 174.51(17) ?
    N1 S1 C9 C10 . . . . 59.31(19) ?
    C18 C9 C10 C11 . . . . -0.4(3) ?
    S1 C9 C10 C11 . . . . 177.71(17) ?
    C9 C10 C11 C12 . . . . 0.4(3) ?
    C10 C11 C12 C17 . . . . 0.1(3) ?
    C10 C11 C12 C13 . . . . -179.7(2) ?
    C11 C12 C13 C14 . . . . 180.0(2) ?
    C17 C12 C13 C14 . . . . 0.2(3) ?
    C12 C13 C14 C15 . . . . 0.4(4) ?
    C13 C14 C15 C16 . . . . -0.9(4) ?
    C14 C15 C16 C17 . . . . 0.7(4) ?
    C15 C16 C17 C18 . . . . -179.6(2) ?
    C15 C16 C17 C12 . . . . -0.2(3) ?
    C11 C12 C17 C18 . . . . -0.6(3) ?
    C13 C12 C17 C18 . . . . 179.13(19) ?
    C11 C12 C17 C16 . . . . 179.93(19) ?
    C13 C12 C17 C16 . . . . -0.3(3) ?
    C10 C9 C18 C17 . . . . -0.2(3) ?
    S1 C9 C18 C17 . . . . -178.28(15) ?
    C16 C17 C18 C9 . . . . -179.9(2) ?
    C12 C17 C18 C9 . . . . 0.7(3) ?
loop_
    _geom_hbond_atom_site_label_D
    _geom_hbond_atom_site_label_H
    _geom_hbond_atom_site_label_A
    _geom_hbond_site_symmetry_A
    _geom_hbond_distance_DH
    _geom_hbond_distance_HA
    _geom_hbond_distance_DA
    _geom_hbond_angle_DHA
    O1 H1 O2 3_676 0.82 1.83 2.623(2) 163
    N1 H1A O2 4_575 0.86 2.46 3.043(2) 124
    C11 H11 Cg1 2_544 0.93 2.91 3.639(3) 137
    C13 H13 Cg2 2_544 0.93 2.82 3.527(3) 134
_shelxl_version_number     2014/6
_iucr_refine_instructions_details
;
TITL NAH6_0m in P2(1)/c white needle
CELL 0.71073 16.5301 6.0573 17.0036 90.000 100.810 90.000
ZERR 4.00 0.0013 0.0004 0.0012 0.000 0.004 0.000
LATT 1
SYMM -x, y+1/2, -z+1/2
SFAC C  H  N  O  S
UNIT 72  84  4  16  4
L.S. 20
OMIT -3 54
ACTA
BOND $H
HTAB
CONF
LIST 4
FMAP 2
PLAN 8
TEMP 23.000
SIZE 0.40 0.22 0.20
EQIV $1 -x+1, -y+2, -z+1
HTAB O1 O2_$1
EQIV $2 x, -y+3/2, z-1/2
HTAB N1 O2_$2
MPLA 3 O1 C1 O2
MPLA 4 C3 C4 C6 C7 C2 C5
MPLA 10 C9 C10 C11 C12 C13 C14 C15 C16 C17 C18
WGHT    0.049000    0.336300
FVAR       0.09812
S1    5    0.223600    1.115900   -0.039129    11.00000    0.05894    0.05055 =
         0.03097   -0.00488    0.00010    0.00828
O1    4    0.464621    1.121198    0.409398    11.00000    0.09728    0.07648 =
         0.04771    0.01083   -0.02169   -0.04148
AFIX 147
H1    2    0.488594    1.133105    0.456002    11.00000   -1.50000
AFIX   0
O2    4    0.436792    0.793160    0.454312    11.00000    0.07840    0.07168 =
         0.04063    0.01388   -0.01104   -0.02667
O3    4    0.165538    1.132373    0.012734    11.00000    0.06728    0.09634 =
         0.04266   -0.01362    0.00831    0.02801
O4    4    0.258706    1.309878   -0.066512    11.00000    0.10186    0.04413 =
         0.04718   -0.00055   -0.01048   -0.01297
N1    3    0.297693    0.966396    0.005395    11.00000    0.04589    0.06382 =
         0.03637    0.00647    0.00215    0.00597
AFIX  43
H1A   2    0.345466    0.989499   -0.006127    11.00000   -1.20000
AFIX   0
C1    1    0.427784    0.939790    0.400217    11.00000    0.05104    0.05508 =
         0.03582    0.00495    0.00214   -0.01518
C2    1    0.372615    0.889283    0.322002    11.00000    0.03903    0.04731 =
         0.03346    0.00246    0.00070   -0.00918
AFIX  13
H2    2    0.319515    0.839186    0.333111    11.00000   -1.20000
AFIX   0
C3    1    0.409705    0.701760    0.280626    11.00000    0.06088    0.04219 =
         0.04387    0.00606   -0.00787    0.00372
AFIX  23
H3A   2    0.464590    0.743345    0.273658    11.00000   -1.20000
H3B   2    0.414583    0.571491    0.314364    11.00000   -1.20000
AFIX   0
C4    1    0.357524    0.646804    0.199301    11.00000    0.05925    0.04161 =
         0.04157   -0.00241   -0.00496    0.00570
AFIX  23
H4A   2    0.384827    0.533203    0.173670    11.00000   -1.20000
H4B   2    0.304726    0.589116    0.206708    11.00000   -1.20000
AFIX   0
C5    1    0.343697    0.848900    0.145483    11.00000    0.04293    0.04181 =
         0.03380    0.00040    0.00064    0.00152
AFIX  13
H5    2    0.397535    0.900823    0.136952    11.00000   -1.20000
AFIX   0
C6    1    0.304916    1.031425    0.186829    11.00000    0.04838    0.04207 =
         0.03664    0.00076   -0.00153    0.00512
AFIX  23
H6A   2    0.250785    0.984679    0.194427    11.00000   -1.20000
H6B   2    0.298041    1.161509    0.152960    11.00000   -1.20000
AFIX   0
C7    1    0.357148    1.090008    0.267540    11.00000    0.05194    0.04046 =
         0.03750   -0.00350    0.00271    0.00181
AFIX  23
H7A   2    0.329341    1.202865    0.293013    11.00000   -1.20000
H7B   2    0.409447    1.149800    0.259567    11.00000   -1.20000
AFIX   0
C8    1    0.291605    0.793779    0.063984    11.00000    0.05903    0.04621 =
         0.03570   -0.00148   -0.00192    0.00087
AFIX  23
H8A   2    0.309943    0.654620    0.045187    11.00000   -1.20000
H8B   2    0.234525    0.776936    0.069306    11.00000   -1.20000
AFIX   0
C9    1    0.174321    0.971106   -0.125098    11.00000    0.03979    0.04219 =
         0.03373   -0.00182    0.00480    0.00486
C10   1    0.140172    0.762092   -0.116353    11.00000    0.05669    0.04653 =
         0.04080    0.00994    0.00618    0.00488
AFIX  43
H10   2    0.145333    0.698814   -0.065823    11.00000   -1.20000
AFIX   0
C11   1    0.099698    0.652679   -0.181586    11.00000    0.05175    0.03873 =
         0.05461    0.00595    0.01017   -0.00239
AFIX  43
H11   2    0.076946    0.514859   -0.175296    11.00000   -1.20000
AFIX   0
C12   1    0.091604    0.744938   -0.258888    11.00000    0.03552    0.04269 =
         0.04365   -0.00355    0.00832    0.00113
C13   1    0.049355    0.635916   -0.328511    11.00000    0.04746    0.04878 =
         0.05760   -0.01470    0.00871   -0.00802
AFIX  43
H13   2    0.025789    0.498180   -0.324003    11.00000   -1.20000
AFIX   0
C14   1    0.043149    0.731119   -0.401408    11.00000    0.05525    0.07104 =
         0.04402   -0.02217    0.00222   -0.00462
AFIX  43
H14   2    0.015045    0.658566   -0.446572    11.00000   -1.20000
AFIX   0
C15   1    0.078444    0.936665   -0.409428    11.00000    0.05319    0.07426 =
         0.03618   -0.00491    0.00794   -0.00122
AFIX  43
H15   2    0.074235    0.998813   -0.460047    11.00000   -1.20000
AFIX   0
C16   1    0.118654    1.046997   -0.344856    11.00000    0.05073    0.05380 =
         0.03487    0.00053    0.00760   -0.00454
AFIX  43
H16   2    0.141281    1.184876   -0.351319    11.00000   -1.20000
AFIX   0
C17   1    0.126625    0.954788   -0.267641    11.00000    0.03657    0.04075 =
         0.03672   -0.00228    0.00742    0.00065
C18   1    0.167671    1.065617   -0.198830    11.00000    0.03951    0.04117 =
         0.03508   -0.00105    0.00486   -0.00328
AFIX  43
H18   2    0.190409    1.204248   -0.203691    11.00000   -1.20000
AFIX   0
HKLF 4 1 1 0 0 0 1 0 0 0 1
REM  NAH6_0m in P2(1)/c
REM R1 =  0.0454 for    2315 Fo > 4sig(Fo)  and  0.0838 for all    3636 data
REM    218 parameters refined using      0 restraints
END
WGHT      0.0490      0.3363
REM Instructions for potential hydrogen bonds
HTAB O1 O2_$1
HTAB N1 O2_$2
REM Highest difference peak  0.265,  deepest hole -0.359,  1-sigma level  0.044
Q1    1   0.3329  0.9059 -0.0340  11.00000  0.05    0.27
Q2    1   0.1286  0.8366 -0.2685  11.00000  0.05    0.22
Q3    1   0.2055  1.0396 -0.0865  11.00000  0.05    0.21
Q4    1   0.3605  0.9687  0.2957  11.00000  0.05    0.19
Q5    1   0.4692  0.8416  0.4999  11.00000  0.05    0.18
Q6    1   0.0979  0.8740 -0.2602  11.00000  0.05    0.17
Q7    1   0.1808  1.1814  0.0070  11.00000  0.05    0.17
Q8    1   0.2745  1.0452 -0.0118  11.00000  0.05    0.16
;
