# Supplementary material for: Crystal structure of 4-{[(naphthalen-2-yl)sulfonyl­amino]­meth­yl}cyclo­hexa­necarb­oxy­lic acid
Source: Acta Crystallogr E Crystallogr Commun. 2015 Feb 4;71(Pt 3):o145. doi: 10.1107/S2056989015002054 (PMC4350692; doi:10.1107/S2056989015002054)
Supplement: Supplementary file 2 [file e-71-0o145-Isup2.hkl]

#
# h,k,l, Fc-squared, Fo-squared, sigma(Fo-squared), status flag
#
data_I
_shelx_title ' NAH6_0m in P2(1)/c white needle'
_shelx_refln_list_code          4
_shelx_F_calc_maximum      327.69
_exptl_crystal_F_000       736.00
_reflns_d_resolution_high  0.7828

loop_
 _space_group_symop_operation_xyz
 'x, y, z'
 '-x, y+1/2, -z+1/2'
 '-x, -y, -z'
 'x, -y-1/2, z-1/2'

_cell_length_a    16.5301
_cell_length_b     6.0573
_cell_length_c    17.0036
_cell_angle_alpha  90.000
_cell_angle_beta  100.810
_cell_angle_gamma  90.000

_shelx_F_squared_multiplier     1.000

loop_
 _refln_index_h
 _refln_index_k
 _refln_index_l
 _refln_F_squared_calc
 _refln_F_squared_meas
 _refln_F_squared_sigma
 _refln_observed_status
   1   0   0         99.48         93.19         4.67 o
   2   0   0       5208.35       5015.55        42.58 o
   3   0   0        241.53        304.10         6.60 o
   4   0   0       6676.93       6641.24        86.20 o
   5   0   0        566.41        569.12        11.39 o
   6   0   0        384.05        362.34         9.78 o
   7   0   0         98.83         96.73         6.89 o
   8   0   0        503.78        545.91        25.81 o
   9   0   0        128.04        110.10        12.46 o
  10   0   0        311.19        317.83        19.73 o
  11   0   0          9.15         11.43         7.27 o
  12   0   0         80.12         64.40        12.46 o
  13   0   0         69.00         74.78        14.54 o
  14   0   0        148.87        147.49        19.73 o
  15   0   0        871.78        897.40        42.58 o
  16   0   0         83.10         96.60        18.70 o
  17   0   0        235.73        199.42        24.93 o
  18   0   0          3.31         -8.31         9.35 o
  19   0   0          0.09          7.27        11.43 o
  20   0   0         11.97         24.93        15.58 o
   1   1   0       1331.02       1249.19         9.01 o
   2   1   0        977.01       1003.00         7.82 o
   3   1   0      24700.28      24395.17       124.98 o
   4   1   0       5731.06       5571.46        32.70 o
   5   1   0          8.08          6.11         1.41 o
   6   1   0        156.69        176.21         4.75 o
   7   1   0          3.77          3.68         1.81 o
   8   1   0        339.76        327.53         9.33 o
   9   1   0        385.75        364.32        10.37 o
  10   1   0         28.36         28.46         4.97 o
  11   1   0          0.13         -0.19         3.99 o
  12   1   0        251.25        252.55        14.69 o
  13   1   0         77.48         65.86         9.89 o
  14   1   0         29.62         18.74        12.98 o
  15   1   0          3.64          3.12         6.61 o
  16   1   0          1.21          4.10         6.95 o
  17   1   0         11.70          5.39         7.69 o
  18   1   0         24.27         32.66        10.63 o
  19   1   0         93.91         96.15        14.69 o
  20   1   0         67.87         69.03        13.57 o
   0   2   0         39.73         29.08        11.43 o
   1   2   0        108.81        140.77         7.72 o
   2   2   0        753.58        777.14         6.78 o
   3   2   0        103.36        103.44         3.25 o
   4   2   0        408.33        396.39         6.06 o
   5   2   0         60.60         63.86         2.74 o
   6   2   0       1092.41       1107.12        13.33 o
   7   2   0         17.44          9.94         2.21 o
   8   2   0         17.03         24.66         2.91 o
   9   2   0         16.00          9.17         2.74 o
  10   2   0        257.52        257.79         7.99 o
  11   2   0          8.19         17.70         3.88 o
  12   2   0         18.12          7.70         4.69 o
  13   2   0         46.50         33.01         6.68 o
  14   2   0          4.02         -0.80         5.46 o
  15   2   0         17.45         20.55         7.15 o
  16   2   0        102.55         91.40        10.92 o
  17   2   0        125.42        118.55        12.32 o
  18   2   0          0.77         -0.86         6.89 o
  19   2   0          0.07         -7.27        11.43 o
  20   2   0         55.72         68.55        18.70 o
   1   3   0       1413.03       1365.83        71.67 o
   2   3   0        667.46        696.61        13.98 o
   3   3   0         25.66         18.19         1.56 o
   4   3   0       1118.38       1070.82        11.61 o
   5   3   0         89.56         81.98         3.71 o
   6   3   0         11.41          9.98         2.14 o
   7   3   0        121.08        128.64         5.33 o
   8   3   0        204.49        204.85         7.38 o
   9   3   0         64.92         56.28         4.86 o
  10   3   0        190.56        198.89         7.90 o
  11   3   0         33.41         29.90         4.26 o
  12   3   0        172.17        150.06         9.81 o
  13   3   0          0.08          1.49         6.45 o
  14   3   0        104.70        105.51        10.46 o
  15   3   0         94.27         97.93        13.22 o
  16   3   0         16.66          7.54         8.23 o
  17   3   0        129.89        109.13        30.12 o
  18   3   0          1.59          4.15        10.39 o
  19   3   0          3.80          6.23        12.46 o
   0   4   0        452.02        436.24        43.62 o
   1   4   0        224.22        262.68        24.94 o
   2   4   0        131.58        123.60        17.25 o
   3   4   0          0.10         -2.08        13.50 o
   4   4   0         52.40         57.34         3.17 o
   5   4   0        749.09        779.01        10.91 o
   6   4   0          1.19          2.08         3.15 o
   7   4   0       1644.01       1602.38        24.23 o
   8   4   0        182.32        169.87         9.59 o
   9   4   0        202.79        194.81        11.04 o
  10   4   0        213.26        203.70        32.35 o
  11   4   0          0.56         -2.36         4.75 o
  12   4   0          6.41         16.17         6.38 o
  13   4   0         27.59         25.55         7.16 o
  14   4   0         24.24         26.62         7.53 o
  15   4   0         19.80         30.16         9.41 o
  16   4   0         50.15         66.39        12.98 o
  17   4   0          9.17         15.58        11.43 o
   1   5   0        114.05         87.64        17.58 o
   2   5   0        209.03        149.65        22.32 o
   3   5   0         16.59          6.05        12.71 o
   4   5   0        336.20        321.08        21.64 o
   5   5   0        383.09        393.84        27.66 o
   6   5   0         77.59         85.04         6.74 o
   7   5   0         12.88          9.07         7.79 o
   8   5   0         10.87          5.89         5.57 o
   9   5   0          7.97         18.00         6.75 o
  10   5   0         17.47         25.97         7.69 o
  11   5   0          4.98          5.19         6.50 o
  12   5   0         44.43         64.62        11.14 o
  13   5   0          3.89          8.61         9.35 o
  14   5   0         32.58         48.17        10.95 o
  15   5   0          5.06         -0.05         7.86 o
   0   6   0         17.71         15.58        21.81 o
   1   6   0         16.54          8.83        14.63 o
   2   6   0         13.75          5.65        17.66 o
   3   6   0         84.25         56.41        18.93 o
   4   6   0          9.35         -0.55         8.95 o
   5   6   0          4.71        -11.61         9.99 o
   6   6   0          0.04         -0.81        28.94 o
   7   6   0         10.82         26.44        16.62 o
   8   6   0          3.11          2.02         4.85 o
   9   6   0          1.87         -2.08         5.57 o
  10   6   0          1.47          3.46         9.87 o
  11   6   0          0.32         -3.01         6.40 o
  12   6   0          7.62          2.73         8.02 o
  13   6   0         11.94          1.69         8.02 o
   1   7   0         37.27         17.32        19.45 o
   2   7   0          1.51        -24.11        19.22 o
   3   7   0         10.35        -19.78        27.52 o
   4   7   0         64.93         64.73        26.12 o
   5   7   0          0.62          8.31        14.54 o
   6   7   0         21.24         31.16        17.66 o
   7   7   0          0.61         -7.27        12.46 o
   8   7   0         14.82         22.85        17.66 o
 -20   1   1          0.11          4.94         9.16 o
 -19   1   1         97.42         98.58        14.63 o
 -18   1   1          0.33         -1.38         7.69 o
 -17   1   1        102.59         91.57        12.84 o
 -16   1   1        150.90        158.32        15.78 o
 -15   1   1        107.05         82.11        11.75 o
 -14   1   1         34.09         29.32        10.39 o
 -13   1   1         93.50        108.03        11.75 o
 -12   1   1          3.83          1.68         5.19 o
 -11   1   1        309.91        319.25        15.04 o
 -10   1   1          5.50          6.49         3.12 o
  -9   1   1         66.64         66.12         4.70 o
  -8   1   1        719.93        798.48        12.91 o
  -7   1   1        180.01        189.21         4.82 o
  -6   1   1       2693.79       2896.60        26.96 o
  -5   1   1       4478.80       4360.25        25.71 o
  -4   1   1       7530.87       7336.50        43.50 o
  -3   1   1         76.05         58.25         1.93 o
  -2   1   1      43858.60      40943.71       219.32 o
  -1   1   1       1091.11       1056.66         7.12 o
   0   1   1       1397.78       1429.14        10.15 o
   1   1   1       1346.63       1293.67        12.72 o
   2   1   1        151.88        129.64         2.81 o
   3   1   1         18.39         24.16         1.94 o
   4   1   1        219.06        253.38         5.84 o
   5   1   1          9.60         23.03         1.91 o
   6   1   1       1175.15       1225.49        16.19 o
   7   1   1        218.54        220.82         6.85 o
   8   1   1         79.90         97.05         7.20 o
   9   1   1        103.89        106.42         6.72 o
  10   1   1        145.38        138.59        13.50 o
  11   1   1        354.14        352.72        16.16 o
  12   1   1         69.00         48.43         7.98 o
  13   1   1        374.86        387.33        18.72 o
  14   1   1          3.17          0.35         5.47 o
  15   1   1        178.20        196.06        16.11 o
  16   1   1         69.65         66.40        11.37 o
  17   1   1         31.30         12.24         8.42 o
  18   1   1        258.89        277.99        35.31 o
  19   1   1         37.43         58.38        10.84 o
  20   1   1          5.62          8.04         9.89 o
 -20   2   1          1.53          5.19        13.50 o
 -19   2   1        132.14        166.19        25.97 o
 -18   2   1         24.63         15.49         8.22 o
 -17   2   1         26.99         27.66         8.35 o
 -16   2   1         36.12         32.59         8.02 o
 -15   2   1          1.49         -6.59         5.64 o
 -14   2   1        248.35        247.12        20.34 o
 -13   2   1         37.40         34.42         6.45 o
 -12   2   1        122.65        102.72        14.23 o
 -11   2   1        173.20        164.63         8.10 o
 -10   2   1        374.98        380.02         9.44 o
  -9   2   1        171.47        187.19         6.35 o
  -8   2   1        553.19        543.80         9.07 o
  -7   2   1        524.08        571.38         8.76 o
  -6   2   1        567.79        552.73         8.18 o
  -5   2   1          2.90          2.38         1.23 o
  -4   2   1       2255.31       2321.38        16.55 o
  -3   2   1        188.32        155.65         3.09 o
  -2   2   1       1163.30       1181.91         8.66 o
  -1   2   1       6561.13       6354.42        50.18 o
   0   2   1        127.88        110.29         5.00 o
   1   2   1         19.86         30.48         1.73 o
   2   2   1        842.51        824.72        11.03 o
   3   2   1          3.27          8.02         1.29 o
   4   2   1       2038.39       2128.67        16.38 o
   5   2   1        168.21        161.25         4.26 o
   6   2   1       2017.56       1930.32        19.36 o
   7   2   1         40.29         36.13         3.15 o
   8   2   1        124.74        112.57         5.25 o
   9   2   1        350.87        359.69         8.73 o
  10   2   1        273.91        256.24        11.21 o
  11   2   1          8.40          2.57         3.22 o
  12   2   1         51.14         45.64         8.80 o
  13   2   1         15.88         11.26         5.72 o
  14   2   1        496.74        490.82        18.38 o
  15   2   1        301.00        321.93        23.76 o
  16   2   1          6.81          1.27         6.27 o
  17   2   1          0.72         -1.91         8.28 o
  18   2   1        188.23        195.71        15.94 o
  19   2   1         20.10         23.89        14.54 o
 -19   3   1          4.35         -8.31         9.35 o
 -18   3   1         23.13         17.66        12.46 o
 -17   3   1          0.72          0.91         8.02 o
 -16   3   1         61.50         52.84        11.71 o
 -15   3   1         50.05         54.05        10.94 o
 -14   3   1          5.44          1.54         5.56 o
 -13   3   1         12.15          8.75         6.51 o
 -12   3   1         83.65         72.87         7.37 o
 -11   3   1        296.50        323.90        10.20 o
 -10   3   1         54.30         48.63         4.50 o
  -9   3   1        137.93        150.00         6.53 o
  -8   3   1          0.01         -1.22         2.18 o
  -7   3   1        320.23        318.78         7.44 o
  -6   3   1         63.04         71.02         4.08 o
  -5   3   1        200.16        169.10         4.81 o
  -4   3   1         43.14         32.49         2.13 o
  -3   3   1        236.22        289.89         4.03 o
  -2   3   1        470.96        558.99         9.21 o
  -1   3   1       2765.45       2885.10        40.57 o
   0   3   1          2.27          2.76         1.44 o
   1   3   1         65.06         51.92         3.42 o
   2   3   1       1025.44       1146.43        13.11 o
   3   3   1        785.95        733.15         7.66 o
   4   3   1        103.43        102.41         3.97 o
   5   3   1        324.70        297.37         6.87 o
   6   3   1         86.93         93.31         4.48 o
   7   3   1        513.99        529.42         9.51 o
   8   3   1         63.29         82.97         6.28 o
   9   3   1         16.07         15.14         3.02 o
  10   3   1         22.57         22.48         3.65 o
  11   3   1        236.70        259.46         9.22 o
  12   3   1         78.66         88.68         7.82 o
  13   3   1          0.51         -3.80         4.30 o
  14   3   1         87.82        103.64        10.32 o
  15   3   1         77.59         74.78        11.97 o
  16   3   1         36.58         44.55        10.94 o
  17   3   1         53.84         75.48        12.98 o
  18   3   1         17.71         27.01        13.50 o
 -17   4   1          1.08         13.50        11.43 o
 -16   4   1          8.53         20.21         9.21 o
 -15   4   1         17.36         19.47         8.45 o
 -14   4   1          0.58         -1.00         5.92 o
 -13   4   1         16.15         18.08        10.87 o
 -12   4   1          0.60         -0.54         4.93 o
 -11   4   1         26.22         30.63         8.44 o
 -10   4   1          0.21          2.60         4.57 o
  -9   4   1          3.78          4.39         3.66 o
  -8   4   1         18.80         12.33         3.99 o
  -7   4   1          7.13          0.42         2.60 o
  -6   4   1          1.41         -0.59         1.97 o
  -5   4   1        930.25        981.12        12.47 o
  -4   4   1         69.00         63.74         3.01 o
  -3   4   1        308.29        291.60        18.18 o
  -2   4   1          4.08          8.31        14.54 o
  -1   4   1         28.06         20.40        10.20 o
   0   4   1         31.74         22.85        10.28 o
   1   4   1        645.39        662.79        37.78 o
   2   4   1          5.00          7.58         2.95 o
   3   4   1          0.35         -0.61         2.14 o
   4   4   1         26.24         22.42         2.42 o
   5   4   1         42.21         49.19         3.54 o
   6   4   1        188.84        191.50         6.30 o
   7   4   1        145.95        156.54         7.53 o
   8   4   1          4.10          5.97         2.63 o
   9   4   1         43.13         43.88         8.10 o
  10   4   1         13.56         20.15         6.91 o
  11   4   1         17.20         14.27         5.79 o
  12   4   1         65.56         54.44         8.40 o
  13   4   1         13.12         15.08         6.54 o
  14   4   1          0.15         -4.80         5.17 o
  15   4   1         22.87         20.35         7.75 o
  16   4   1         14.77         15.50         9.35 o
  17   4   1          0.70         21.81        12.46 o
 -15   5   1          2.33          8.22        11.43 o
 -14   5   1          0.01          1.83         7.08 o
 -13   5   1          0.05         -3.39         6.72 o
 -12   5   1         16.62         19.87         7.33 o
 -11   5   1         55.98         67.93        10.37 o
 -10   5   1         72.94         72.27        10.54 o
  -9   5   1        307.01        322.79        17.34 o
  -8   5   1         29.83         28.55         7.21 o
  -7   5   1         77.51        102.39        10.91 o
  -6   5   1         46.37         46.33         5.49 o
  -5   5   1         21.56         12.15         3.86 o
  -4   5   1         13.20          8.31        10.22 o
  -3   5   1         16.78          0.29        11.14 o
  -2   5   1        447.79        463.05        37.04 o
  -1   5   1         11.23          2.47        11.48 o
   0   5   1         72.06         66.99        16.16 o
   1   5   1         39.13         27.40        13.57 o
   2   5   1         21.95         15.58        13.22 o
   3   5   1        703.06        704.16        45.54 o
   4   5   1        284.89        302.03        32.63 o
   5   5   1        529.67        558.36        11.94 o
   6   5   1        384.29        385.36        19.63 o
   7   5   1         28.15         45.72         7.86 o
   8   5   1         20.47         27.65         7.08 o
   9   5   1         31.32         39.87         8.02 o
  10   5   1          0.42         -2.08         5.47 o
  11   5   1         53.83         54.73        10.37 o
  12   5   1          0.29          0.62         6.40 o
  13   5   1          8.94          6.50         7.86 o
  14   5   1         49.53         74.71        12.87 o
  15   5   1          0.36          2.08         7.86 o
 -13   6   1          0.01          6.28         7.86 o
 -12   6   1         30.32         27.58         9.41 o
 -11   6   1          1.39          1.19         6.40 o
 -10   6   1         16.78         30.12        16.62 o
  -9   6   1          0.95         -7.09         4.73 o
  -8   6   1          1.59         -7.27        11.43 o
  -7   6   1         50.84         44.66        17.66 o
  -6   6   1          2.98        -13.58        23.37 o
  -5   6   1          2.07          0.98        13.23 o
  -4   6   1          8.52         -1.94        13.43 o
  -3   6   1        220.57        188.77        27.88 o
  -2   6   1          9.35         -4.21        17.14 o
  -1   6   1        442.31        430.43        40.72 o
   0   6   1        108.80         57.32        17.98 o
   1   6   1        241.47        194.75        27.17 o
   2   6   1        113.02         91.75        21.66 o
   3   6   1        325.27        262.67        31.56 o
   4   6   1          1.98         -6.25         9.14 o
   5   6   1          0.09         -1.72        19.50 o
   6   6   1         60.09         84.36        28.59 o
   7   6   1         34.96         46.08        14.02 o
   8   6   1          3.11         16.98        11.18 o
   9   6   1          8.65         11.84         6.40 o
  10   6   1          0.14          0.42         8.83 o
  11   6   1        102.00        128.76        14.60 o
  12   6   1          8.56          9.56         8.64 o
  -8   7   1          5.02         -6.23        14.54 o
  -7   7   1          6.76         14.54        15.58 o
  -6   7   1         25.49         34.28        17.66 o
  -5   7   1          1.29         18.76        11.48 o
  -4   7   1          4.22         -4.12        16.62 o
  -3   7   1         22.25         -1.87        10.49 o
  -2   7   1         23.66        -20.49        20.25 o
  -1   7   1          2.19        -21.91        17.14 o
   0   7   1         18.63        -17.39        15.78 o
   1   7   1          8.83        -25.60        17.14 o
   2   7   1         61.60         18.62        19.79 o
   3   7   1         34.04        -11.20        22.33 o
   4   7   1         11.03         14.96        12.87 o
   5   7   1          9.16         17.66        15.58 o
   6   7   1          0.00          1.04        14.54 o
   7   7   1          4.15         15.58        17.66 o
   8   7   1          9.06         16.62        16.62 o
 -21   0   2         42.62         33.24        17.66 o
 -20   0   2         39.41         63.36        18.70 o
 -18   0   2        233.99        267.97        29.08 o
 -17   0   2          2.99         16.62        12.46 o
 -16   0   2         34.04         22.85        11.43 o
 -15   0   2        104.00        118.41        18.70 o
 -14   0   2          3.83          0.00         7.27 o
 -13   0   2        194.61        182.80        19.73 o
 -12   0   2         46.64         47.19         7.69 o
 -11   0   2         23.28         35.90         6.61 o
 -10   0   2         17.32         13.42         7.79 o
  -9   0   2          0.14          0.58         4.15 o
  -8   0   2        590.32        728.05        13.61 o
  -7   0   2       1766.11       1948.42        23.76 o
  -6   0   2          3.09          1.04         2.10 o
  -5   0   2         24.64         24.53         2.60 o
  -4   0   2     107380.63     101296.80       835.60 o
  -3   0   2       2936.72       2675.57        25.70 o
  -2   0   2       3500.12       3338.49        30.12 o
  -1   0   2       3027.93       3115.41        27.52 o
   0   0   2         32.24         48.14         4.15 o
   1   0   2        503.24        470.39         6.04 o
   2   0   2       6161.69       6392.31        57.36 o
   3   0   2       4123.70       4092.78        44.88 o
   4   0   2        274.01        268.31         7.98 o
   5   0   2       1836.32       1746.28        25.14 o
   6   0   2       1498.33       1470.77        28.15 o
   7   0   2         81.84        106.47         6.78 o
   8   0   2       1677.36       1861.04       101.27 o
   9   0   2        193.85        163.07        16.62 o
  10   0   2        110.10         90.36        13.50 o
  11   0   2        789.05        728.10        33.24 o
  12   0   2          8.41          9.35         8.31 o
  13   0   2        820.81        732.25        36.35 o
  14   0   2        652.20        665.78        36.35 o
  15   0   2          6.10          4.15         9.35 o
  16   0   2         30.27         32.20        12.46 o
  17   0   2          1.35          7.27        10.39 o
  18   0   2          8.34         22.85        13.50 o
  19   0   2         16.00         22.85        13.50 o
  20   0   2          1.12         21.81        14.54 o
 -20   1   2          7.95          6.51        15.06 o
 -19   1   2          5.32         -4.35         7.69 o
 -18   1   2          1.08          0.49         7.69 o
 -17   1   2          1.41         -1.53         6.95 o
 -16   1   2        118.40        114.56        17.14 o
 -15   1   2         41.08         36.70        17.14 o
 -14   1   2          7.72          2.01         5.47 o
 -13   1   2         85.57         76.83         9.89 o
 -12   1   2        150.63        154.26        10.16 o
 -11   1   2          0.91         -2.75         3.16 o
 -10   1   2        336.23        342.75         9.83 o
  -9   1   2          8.80          8.79         2.42 o
  -8   1   2       1193.35       1183.40        14.77 o
  -7   1   2       6408.44       6501.61        43.24 o
  -6   1   2        969.32        940.07         9.52 o
  -5   1   2         15.76         10.39         1.49 o
  -4   1   2       3311.02       3296.70        19.69 o
  -3   1   2       3822.88       3682.14        20.74 o
  -2   1   2        204.18        223.25         4.80 o
  -1   1   2       4649.06       4662.96        27.85 o
   0   1   2       3260.47       3122.40        25.91 o
   1   1   2       2711.88       2575.80        26.64 o
   2   1   2       3596.82       3723.83        26.33 o
   3   1   2       2286.03       2386.77        17.65 o
   4   1   2       6807.77       6546.94        48.24 o
   5   1   2        184.01        164.52         5.42 o
   6   1   2        904.97        933.43        14.64 o
   7   1   2         61.18         45.23         4.49 o
   8   1   2        528.68        516.60        14.09 o
   9   1   2        219.99        188.17        10.75 o
  10   1   2        199.96        214.22        16.62 o
  11   1   2          3.74          9.05         5.71 o
  12   1   2          4.79          7.27         5.88 o
  13   1   2        163.03        121.11        15.06 o
  14   1   2         23.72         17.66        10.91 o
  15   1   2         23.63         21.29         8.08 o
  16   1   2         48.11         50.51        10.28 o
  17   1   2        172.18        167.33        27.69 o
  18   1   2         25.05         17.81        14.41 o
  19   1   2          2.99          5.65         9.20 o
  20   1   2          0.27          4.67         9.55 o
 -20   2   2         14.19         19.73        14.54 o
 -19   2   2          0.60          2.94        13.50 o
 -18   2   2          4.08          4.32         6.79 o
 -17   2   2          4.31          0.20         6.27 o
 -16   2   2          0.02         -5.96         5.56 o
 -15   2   2          4.76          5.29         6.07 o
 -14   2   2          5.86          5.42         8.62 o
 -13   2   2          1.97          2.29         4.93 o
 -12   2   2          7.24         12.96         5.46 o
 -11   2   2         22.60         18.99         3.63 o
 -10   2   2       1036.16       1053.41        15.52 o
  -9   2   2         28.21         30.46         3.27 o
  -8   2   2        240.43        262.98         6.43 o
  -7   2   2       3076.79       3085.53        24.05 o
  -6   2   2       2800.32       2945.05        22.63 o
  -5   2   2          5.98          4.99         1.25 o
  -4   2   2          0.30          0.28         1.04 o
  -3   2   2        549.14        545.41         6.21 o
  -2   2   2        780.34        731.94         6.29 o
  -1   2   2        141.55        155.10         3.55 o
   0   2   2        458.26        513.10         8.18 o
   1   2   2        153.36        124.61         7.07 o
   2   2   2         25.69         24.89         2.01 o
   3   2   2          1.03         -1.09         1.28 o
   4   2   2        202.36        216.81         4.42 o
   5   2   2         44.91         46.22         3.11 o
   6   2   2        527.45        527.33         9.71 o
   7   2   2         23.37         30.89         3.11 o
   8   2   2          4.56          1.20         2.29 o
   9   2   2          0.54         -0.99         2.31 o
  10   2   2         76.68         80.72         5.36 o
  11   2   2         12.06          6.14         3.49 o
  12   2   2        224.62        237.10        13.36 o
  13   2   2         97.18         83.52        10.18 o
  14   2   2          7.35          1.45         5.56 o
  15   2   2          2.83          0.08         6.07 o
  16   2   2        429.12        443.89        19.74 o
  17   2   2         80.08         92.55        11.36 o
  18   2   2         18.84         11.50        15.58 o
  19   2   2         13.66         27.98        11.94 o
 -19   3   2         11.74          3.12        11.43 o
 -18   3   2          0.01         -4.15         9.35 o
 -17   3   2         13.87          1.73         8.72 o
 -16   3   2         36.26         42.54        10.94 o
 -15   3   2         42.42         34.22         7.61 o
 -14   3   2         46.41         56.88         8.58 o
 -13   3   2         18.59         21.02         6.33 o
 -12   3   2        103.96        103.38         8.33 o
 -11   3   2          0.21         -3.33         2.89 o
 -10   3   2         74.80         73.14         4.70 o
  -9   3   2        647.26        649.73        10.70 o
  -8   3   2         72.98         68.47         4.08 o
  -7   3   2        151.27        146.80         5.28 o
  -6   3   2        331.29        311.90         6.70 o
  -5   3   2        247.65        235.80         5.32 o
  -4   3   2        583.28        643.87         7.26 o
  -3   3   2       1316.61       1424.95        11.56 o
  -2   3   2        314.41        321.85         5.57 o
  -1   3   2        140.84        151.86         5.53 o
   0   3   2        185.06        168.51         9.52 o
   1   3   2        284.03        244.20         5.75 o
   2   3   2         35.00         38.55         1.78 o
   3   3   2         99.38        109.70         3.74 o
   4   3   2        801.01        835.97        11.69 o
   5   3   2         71.69         76.87         5.57 o
   6   3   2         73.52         76.51         4.26 o
   7   3   2        312.42        310.62        10.16 o
   8   3   2        174.28        172.76         6.67 o
   9   3   2         71.61         67.02         4.81 o
  10   3   2        635.48        631.38        12.51 o
  11   3   2        135.92        132.08         8.71 o
  12   3   2        185.03        184.90        14.25 o
  13   3   2        561.28        574.12        17.28 o
  14   3   2         43.24         42.06         9.73 o
  15   3   2         74.68         63.62        11.22 o
  16   3   2         51.60         45.29        11.22 o
  17   3   2         22.32         17.30         9.21 o
  18   3   2          0.34         12.46        12.46 o
 -18   4   2         27.07         18.70        13.50 o
 -17   4   2          0.09         -1.04         9.35 o
 -16   4   2         16.65         22.85        11.43 o
 -15   4   2          0.01          5.34         8.31 o
 -14   4   2         89.38         85.99        10.69 o
 -13   4   2        175.36        159.12        12.96 o
 -12   4   2        110.12        112.81        10.67 o
 -11   4   2        704.06        719.93        21.36 o
 -10   4   2         13.11          8.43         4.27 o
  -9   4   2        188.14        188.83         8.27 o
  -8   4   2        216.57        190.55        12.01 o
  -7   4   2         25.97         21.01         2.53 o
  -6   4   2         97.97         97.43         4.36 o
  -5   4   2         81.87         74.85         3.43 o
  -4   4   2        243.91        228.78         5.31 o
  -3   4   2        667.72        685.07        14.09 o
  -2   4   2        182.73        151.89        12.46 o
  -1   4   2         46.55         50.59         8.31 o
   0   4   2        136.80        157.23        11.84 o
   1   4   2        418.08        374.61        16.97 o
   2   4   2        262.02        276.85         7.72 o
   3   4   2       1522.74       1456.91        22.10 o
   4   4   2        265.00        239.10         8.18 o
   5   4   2        769.89        793.56        11.64 o
   6   4   2        126.90        129.55         5.95 o
   7   4   2        176.82        179.75         7.17 o
   8   4   2        116.71        125.08         8.40 o
   9   4   2        180.51        161.48        27.52 o
  10   4   2        123.14        134.43        13.64 o
  11   4   2          7.97          4.39         6.49 o
  12   4   2          0.34          7.82         5.92 o
  13   4   2         65.27         73.37        16.07 o
  14   4   2         70.87         88.92        10.54 o
  15   4   2          1.92         11.54         8.11 o
  16   4   2         56.92         68.55        12.71 o
  17   4   2          1.32         -1.04        10.39 o
 -16   5   2         37.91         32.20        13.50 o
 -15   5   2          0.02          0.95         8.23 o
 -14   5   2         85.50         84.80        12.87 o
 -13   5   2         19.56         14.07         7.69 o
 -12   5   2         11.36         18.08         7.69 o
 -11   5   2         64.66         81.09        11.14 o
 -10   5   2        132.52        139.36        13.21 o
  -9   5   2        111.17        121.09        11.75 o
  -8   5   2          4.81          2.87         4.79 o
  -7   5   2        136.96        123.20         7.28 o
  -6   5   2        110.74        105.55         8.55 o
  -5   5   2         38.20         23.20        12.08 o
  -4   5   2          0.71          1.81         7.85 o
  -3   5   2         61.62         37.39        24.93 o
  -2   5   2        126.36        100.28        18.93 o
  -1   5   2        207.10        177.00        23.36 o
   0   5   2        385.82        387.92        34.31 o
   1   5   2        995.55       1068.80        55.07 o
   2   5   2          0.02         10.39        13.22 o
   3   5   2         24.76         23.54        14.31 o
   4   5   2          0.69         -2.81         2.45 o
   5   5   2          3.68          6.11         3.52 o
   6   5   2          3.92         -3.78         5.19 o
   7   5   2         22.07         27.38         7.21 o
   8   5   2          0.78          0.78         5.34 o
   9   5   2         35.16         31.84        12.98 o
  10   5   2         65.46         90.64        11.71 o
  11   5   2          4.91         -2.81         5.96 o
  12   5   2          0.05          2.49         6.91 o
  13   5   2          0.16         -5.79         9.35 o
  14   5   2         17.88          6.46         8.23 o
  15   5   2          0.76          8.07         8.81 o
 -13   6   2         28.03         21.12        12.98 o
 -12   6   2          7.86         14.50         8.15 o
 -11   6   2         17.00         26.71         8.15 o
 -10   6   2          0.00         -7.08         4.73 o
  -9   6   2          5.85         -0.43         4.79 o
  -8   6   2          0.17          1.04        12.46 o
  -7   6   2         54.49         61.28        18.70 o
  -6   6   2          6.68         22.85        13.50 o
  -5   6   2         86.91         86.71        28.56 o
  -4   6   2         39.23         27.03        11.50 o
  -3   6   2          0.99        -12.90        19.22 o
  -2   6   2         60.97         28.02        16.70 o
  -1   6   2         24.12         16.00        15.21 o
   0   6   2          1.72        -15.88        12.46 o
   1   6   2         22.59          8.41        14.63 o
   2   6   2         31.95          7.79        15.42 o
   3   6   2          0.05         -4.67        13.95 o
   4   6   2          3.72          2.61         9.51 o
   5   6   2         25.27         32.03        12.77 o
   6   6   2          0.02         -0.12         9.41 o
   7   6   2         11.28          9.87         9.43 o
   8   6   2          3.57         -2.63         5.47 o
   9   6   2         66.08         78.43        10.44 o
  10   6   2         11.46         10.73         8.31 o
  11   6   2         36.20         43.90        10.01 o
  12   6   2         26.98         45.17        10.82 o
  -8   7   2         62.53         44.66        19.73 o
  -7   7   2          0.01        -15.58        13.50 o
  -6   7   2          0.51         18.70        15.58 o
  -5   7   2         31.71         48.40        41.96 o
  -4   7   2          2.52         17.32        21.29 o
  -3   7   2         61.22         39.89        16.30 o
  -2   7   2          3.59         -9.90        26.49 o
  -1   7   2         65.60         11.80        18.19 o
   0   7   2         21.98         -4.18        16.97 o
   1   7   2         24.83        -10.91        17.63 o
   2   7   2          2.78        -26.49        17.66 o
   3   7   2          1.78        -22.85        20.77 o
   4   7   2          6.68         16.62        15.58 o
   5   7   2          8.81          4.15        14.54 o
   6   7   2          7.45         12.46        16.62 o
   7   7   2          8.38          7.27        15.58 o
   8   7   2          0.74          4.15        15.58 o
 -20   1   3         20.39         33.10        11.37 o
 -19   1   3          0.33         -1.98         7.98 o
 -18   1   3          0.22          1.53         7.69 o
 -17   1   3         15.22         18.83         8.83 o
 -16   1   3          3.60         -2.69         9.35 o
 -15   1   3        127.01        116.53        12.98 o
 -14   1   3          0.30         -2.60         5.14 o
 -13   1   3         91.56         92.10         9.00 o
 -12   1   3        147.54        136.73        10.54 o
 -11   1   3         14.49          7.81         3.48 o
 -10   1   3        244.57        278.96        11.69 o
  -9   1   3       1468.30       1420.07        17.38 o
  -8   1   3       3845.61       3987.55        34.41 o
  -7   1   3         18.80         12.26         2.35 o
  -6   1   3       4281.32       4161.36        28.99 o
  -5   1   3         63.47         82.86         2.90 o
  -4   1   3       3783.83       3722.68        22.08 o
  -3   1   3        423.60        342.03         4.09 o
  -2   1   3       3945.33       3701.47        19.90 o
  -1   1   3         51.10         44.46         1.56 o
   0   1   3       3634.48       3456.02        25.09 o
   1   1   3         37.41         33.60         2.40 o
   2   1   3         13.37         11.08         1.73 o
   3   1   3       1434.24       1352.40        12.73 o
   4   1   3         62.06         56.46         3.03 o
   5   1   3        268.51        309.55         6.66 o
   6   1   3        928.47        975.03        12.95 o
   7   1   3        639.28        554.72        10.98 o
   8   1   3         23.92         21.76         3.52 o
   9   1   3        165.15        177.35         9.98 o
  10   1   3         48.48         42.06         7.27 o
  11   1   3          0.02          1.04         4.41 o
  12   1   3        634.22        608.50        22.39 o
  13   1   3         25.82         15.58         6.61 o
  14   1   3        527.91        514.14        23.13 o
  15   1   3          4.57          1.65         7.45 o
  16   1   3          4.66          2.54         6.75 o
  17   1   3          5.30          0.81         6.79 o
  18   1   3          0.15         -0.86         7.17 o
  19   1   3          2.29         -0.90        11.72 o
 -20   2   3          1.82          1.04        12.46 o
 -19   2   3          7.51         -0.85         7.98 o
 -18   2   3         28.52         28.62         9.89 o
 -17   2   3         30.00         24.84         7.90 o
 -16   2   3         30.95         23.32         7.54 o
 -15   2   3          0.71         -6.92         5.23 o
 -14   2   3         86.39         98.57         9.91 o
 -13   2   3         93.38         80.47        13.49 o
 -12   2   3        587.39        565.20        15.02 o
 -11   2   3       1332.97       1395.38        25.52 o
 -10   2   3        702.43        706.30        11.81 o
  -9   2   3       1354.00       1298.46        14.72 o
  -8   2   3          0.19          2.97         1.89 o
  -7   2   3         50.32         60.08         3.30 o
  -6   2   3        291.97        303.75         5.83 o
  -5   2   3       2801.69       2847.05        24.80 o
  -4   2   3       3147.33       3212.73        20.68 o
  -3   2   3        731.87        771.59         7.31 o
  -2   2   3         27.97         44.34         1.76 o
  -1   2   3          0.20          1.73         0.97 o
   0   2   3       1133.04       1103.16         9.86 o
   1   2   3       1938.81       1915.70        19.16 o
   2   2   3       3002.10       2865.84        24.57 o
   3   2   3       1340.23       1265.16        22.34 o
   4   2   3        499.13        525.89         9.57 o
   5   2   3        149.65        135.41         4.93 o
   6   2   3       1260.37       1173.76        15.95 o
   7   2   3        394.76        432.92         9.50 o
   8   2   3        153.59        171.89         7.29 o
   9   2   3        404.56        400.74         9.68 o
  10   2   3        412.46        397.53        14.13 o
  11   2   3         91.32        106.18         8.90 o
  12   2   3         11.93         -0.16         8.40 o
  13   2   3         29.35         23.09         6.33 o
  14   2   3        562.84        606.16        20.39 o
  15   2   3        136.46        141.89        12.18 o
  16   2   3          0.10          4.52        10.37 o
  17   2   3        266.43        272.08        17.37 o
  18   2   3          4.49         -4.93        11.43 o
  19   2   3         28.70         22.46        22.85 o
 -19   3   3          0.32          8.31        11.43 o
 -18   3   3         17.03         17.66        12.46 o
 -17   3   3          0.08          3.98         8.45 o
 -16   3   3          5.99          7.74        10.91 o
 -15   3   3        196.71        210.24        14.29 o
 -14   3   3         29.38         40.69         7.79 o
 -13   3   3        309.65        333.19        14.90 o
 -12   3   3        186.19        161.64         9.71 o
 -11   3   3         19.80         19.19         3.52 o
 -10   3   3         74.41         74.23         5.67 o
  -9   3   3          4.33          5.11         2.56 o
  -8   3   3        216.86        210.84         6.31 o
  -7   3   3          0.17         -1.90         1.64 o
  -6   3   3          1.40          4.98         1.41 o
  -5   3   3        706.69        725.34         8.23 o
  -4   3   3          5.37          4.45         1.18 o
  -3   3   3        205.10        214.18         3.68 o
  -2   3   3       2309.27       2408.72        26.42 o
  -1   3   3       1057.81       1133.55        19.59 o
   0   3   3        116.84        105.88         4.84 o
   1   3   3         95.03        116.26         4.46 o
   2   3   3          1.22          0.39         1.63 o
   3   3   3        614.86        609.40         9.73 o
   4   3   3          9.53         12.06         2.30 o
   5   3   3          0.37         -1.23         1.61 o
   6   3   3        407.18        397.03         9.61 o
   7   3   3        686.50        688.40        13.32 o
   8   3   3         31.67         33.70         3.71 o
   9   3   3          1.07          1.85         2.71 o
  10   3   3        394.36        429.65        10.70 o
  11   3   3        275.29        254.18        11.45 o
  12   3   3         33.71         38.55         6.33 o
  13   3   3         97.45        116.95         9.67 o
  14   3   3          0.31          3.95         6.91 o
  15   3   3         76.59         72.68        12.42 o
  16   3   3          3.50          2.36         7.69 o
  17   3   3          0.00         -0.86         8.42 o
  18   3   3          0.22          9.35        12.46 o
 -18   4   3          6.11        -12.46         9.35 o
 -17   4   3         19.51         40.51        14.54 o
 -16   4   3         39.11         38.43        12.46 o
 -15   4   3          8.93         21.65         9.87 o
 -14   4   3          0.05         -2.77         6.13 o
 -13   4   3         15.84         30.42         7.56 o
 -12   4   3         16.10         15.72         6.54 o
 -11   4   3         12.22         17.50         6.38 o
 -10   4   3         10.63         12.31         3.77 o
  -9   4   3        377.28        380.46         9.66 o
  -8   4   3          0.23          1.70         2.30 o
  -7   4   3        157.68        179.67         6.57 o
  -6   4   3          9.85         11.05         2.25 o
  -5   4   3          7.01          4.01         1.74 o
  -4   4   3          8.74          7.18         2.61 o
  -3   4   3         77.60        106.22         8.14 o
  -2   4   3          3.16          4.73         2.89 o
  -1   4   3         12.77         15.83         2.89 o
   0   4   3          0.22         -2.21         2.12 o
   1   4   3         44.73         50.68         4.15 o
   2   4   3        720.19        700.97        14.32 o
   3   4   3         31.95         35.29         4.94 o
   4   4   3          3.62          2.80         2.57 o
   5   4   3         22.90         18.42         3.68 o
   6   4   3         93.05         92.29         6.94 o
   7   4   3        251.46        255.31         8.47 o
   8   4   3        652.75        625.41        17.59 o
   9   4   3         45.82         37.59         8.45 o
  10   4   3          5.76         -3.12         8.31 o
  11   4   3         65.94         61.81        10.48 o
  12   4   3         83.08         81.11        12.10 o
  13   4   3         17.06         10.06         6.54 o
  14   4   3         12.48         12.19         7.53 o
  15   4   3          2.35         10.56         7.33 o
  16   4   3          3.04          8.05        10.91 o
 -16   5   3          0.34          5.19        10.39 o
 -15   5   3         56.54         66.09        12.10 o
 -14   5   3         14.45         18.87         8.45 o
 -13   5   3         92.63         74.06        15.58 o
 -12   5   3          1.76          4.70         6.28 o
 -11   5   3          9.47         18.05         7.08 o
 -10   5   3         75.90         86.38        10.91 o
  -9   5   3         47.04         51.49         8.15 o
  -8   5   3         26.76         33.07        11.43 o
  -7   5   3         18.42          7.81         3.42 o
  -6   5   3        206.82        214.27        22.35 o
  -5   5   3          2.57         -0.91         3.76 o
  -4   5   3          1.02         -2.39         3.67 o
  -3   5   3          6.91         11.43        23.89 o
  -2   5   3          0.25          5.19        21.81 o
  -1   5   3        661.11        668.01        44.35 o
   0   5   3        512.65        545.29        40.21 o
   1   5   3        181.74        152.73        22.32 o
   2   5   3        306.12        305.95        11.58 o
   3   5   3        138.76        143.92        12.91 o
   4   5   3         21.42         19.72         4.19 o
   5   5   3        618.59        583.81        17.93 o
   6   5   3         19.58         12.91         4.21 o
   7   5   3        300.12        314.86        25.01 o
   8   5   3          2.32          7.00         5.92 o
   9   5   3         30.95         50.83         9.59 o
  10   5   3         26.22         44.71        12.98 o
  11   5   3          3.59         11.52         7.69 o
  12   5   3          3.23          7.55         7.21 o
  13   5   3         12.58         12.46         8.98 o
  14   5   3         10.79         11.09         8.98 o
  15   5   3          0.02         -0.13         8.02 o
 -13   6   3          1.31         -0.59         7.08 o
 -12   6   3          5.66         16.33        10.91 o
 -11   6   3          4.56          9.35         6.50 o
 -10   6   3          0.05          4.50         5.57 o
  -9   6   3          2.27         19.73        14.54 o
  -8   6   3         10.93         18.70        14.54 o
  -7   6   3         56.58         98.67        21.81 o
  -6   6   3         12.02         -7.68        34.80 o
  -5   6   3        182.40        147.74        29.08 o
  -4   6   3         84.41         57.94        18.17 o
  -3   6   3        299.63        264.40        55.05 o
  -2   6   3        132.61        119.46        23.19 o
  -1   6   3        289.95        276.14        43.62 o
   0   6   3          0.01         -7.42        12.71 o
   1   6   3         10.08         -4.02        13.72 o
   2   6   3        232.04        195.88        27.88 o
   3   6   3        139.94        114.02        22.77 o
   4   6   3          5.94          4.94        11.32 o
   5   6   3          0.87          3.12         9.97 o
   6   6   3          0.05          1.30         6.18 o
   7   6   3        328.54        422.34        24.58 o
   8   6   3         25.73         40.88         7.96 o
   9   6   3          7.77         23.96         9.08 o
  10   6   3         54.29         69.74        12.10 o
  11   6   3          4.87         13.02         8.31 o
  12   6   3        143.96        177.19        17.87 o
  -8   7   3         13.32         33.24        17.66 o
  -7   7   3          3.97          1.04        14.54 o
  -6   7   3          0.16        -13.50        11.43 o
  -5   7   3         10.63         35.99        15.06 o
  -4   7   3          6.09         18.37        23.89 o
  -3   7   3          4.82         -2.26        20.36 o
  -2   7   3          6.86         -5.17        27.52 o
  -1   7   3         22.53        -21.34        18.70 o
   0   7   3         15.08        -17.37        15.96 o
   1   7   3         20.18        -13.83        17.15 o
   2   7   3          0.31        -23.67        15.78 o
   3   7   3         47.01          0.00        31.16 o
   4   7   3         28.95         15.58        17.66 o
   5   7   3         81.52         98.67        24.93 o
   6   7   3         21.62         27.01        18.70 o
   7   7   3          0.76          8.31        17.66 o
 -21   0   4         14.84         20.77        14.54 o
 -20   0   4          1.99          7.27        13.50 o
 -19   0   4          7.55         22.85        13.50 o
 -18   0   4          8.55          7.27        10.39 o
 -17   0   4         14.72         36.35        13.50 o
 -16   0   4         44.90         48.82        14.54 o
 -15   0   4        138.57        146.24        14.19 o
 -14   0   4        278.82        314.08        17.25 o
 -13   0   4       1199.97       1199.14        31.94 o
 -12   0   4         92.45         78.66        15.58 o
 -11   0   4          3.18          6.23         4.41 o
 -10   0   4        759.70        833.03        23.13 o
  -9   0   4        360.79        349.07        13.95 o
  -8   0   4       1504.70       1494.62        21.16 o
  -7   0   4          3.20         10.70         2.70 o
  -6   0   4        151.61        165.86         6.23 o
  -5   0   4       2608.50       2698.01        28.95 o
  -4   0   4       1745.46       1503.62        21.24 o
  -3   0   4       1306.16       1194.60        15.06 o
  -2   0   4       1540.16       1355.80        17.24 o
  -1   0   4       6298.86       6060.81        96.85 o
   0   0   4        646.06        700.06        14.69 o
   1   0   4       1416.66       1460.13        18.23 o
   2   0   4       8664.45       8607.60        71.84 o
   3   0   4       1099.74       1097.44        14.30 o
   4   0   4       1360.03       1326.63        20.97 o
   5   0   4       5287.26       5237.76        76.43 o
   6   0   4        669.37        828.73        45.70 o
   7   0   4         42.23         30.72         5.88 o
   8   0   4        960.33        919.21        34.28 o
   9   0   4       1449.64       1533.06        48.82 o
  10   0   4       3691.89       3984.29        93.48 o
  11   0   4         43.98         35.31        10.39 o
  12   0   4         60.86         44.66        12.46 o
  13   0   4         18.08         10.39         9.35 o
  14   0   4         23.36         13.50        10.39 o
  15   0   4        115.99        105.94        18.70 o
  16   0   4         61.20         73.74        17.66 o
  17   0   4          6.29          4.15        10.39 o
  18   0   4          1.47         10.39        11.43 o
  19   0   4          6.13          9.35        13.50 o
 -20   1   4          8.54          2.53         9.16 o
 -19   1   4         18.24         28.19        10.63 o
 -18   1   4          0.60         -7.45         6.21 o
 -17   1   4         14.14          6.23         7.34 o
 -16   1   4        110.08        110.57        10.76 o
 -15   1   4          0.42         -0.57         4.57 o
 -14   1   4         12.86         10.28         4.21 o
 -13   1   4         43.90         38.55         5.79 o
 -12   1   4        341.91        349.01        11.79 o
 -11   1   4        551.46        562.40        14.01 o
 -10   1   4        838.97        891.01        15.31 o
  -9   1   4        524.30        496.30         9.89 o
  -8   1   4        970.37       1044.20        14.05 o
  -7   1   4        203.00        228.38        10.74 o
  -6   1   4          0.90          2.41         1.51 o
  -5   1   4       2369.45       2452.80        23.97 o
  -4   1   4       2895.07       2848.48        18.92 o
  -3   1   4        134.46        116.23         2.91 o
  -2   1   4        168.35        169.74         4.13 o
  -1   1   4       2450.54       2508.84        14.94 o
   0   1   4       3631.30       3372.71        23.59 o
   1   1   4       1129.20       1024.33        12.47 o
   2   1   4       5094.80       5227.54        39.46 o
   3   1   4        554.15        596.07         7.65 o
   4   1   4       3024.31       2939.02        28.69 o
   5   1   4         86.76        100.27         4.57 o
   6   1   4       6049.46       6504.02       114.56 o
   7   1   4        675.83        682.54        12.29 o
   8   1   4        180.87        172.24         7.48 o
   9   1   4        224.11        203.43        10.38 o
  10   1   4        206.16        182.29        10.76 o
  11   1   4          5.97          9.76         6.51 o
  12   1   4          5.59          6.52         5.02 o
  13   1   4        356.40        352.26        15.38 o
  14   1   4         12.78         -0.52         5.75 o
  15   1   4         15.99         17.26         6.93 o
  16   1   4          1.27        -11.77         8.00 o
  17   1   4         30.65         33.64         8.74 o
  18   1   4          0.62          6.57        10.45 o
  19   1   4          5.28         -1.56         7.67 o
 -20   2   4         10.88         10.39        12.46 o
 -19   2   4          0.44         -4.40         7.69 o
 -18   2   4          6.76          0.20         6.89 o
 -17   2   4          0.20          0.12         6.68 o
 -16   2   4         34.74         21.42        10.37 o
 -15   2   4         42.29         29.38         6.29 o
 -14   2   4        186.98        151.63        10.17 o
 -13   2   4         12.43         14.20         4.36 o
 -12   2   4        185.86        172.12         8.81 o
 -11   2   4       1919.33       1923.80        32.48 o
 -10   2   4       1045.14       1123.80        15.05 o
  -9   2   4         88.92        108.98         5.31 o
  -8   2   4         42.86         41.91         3.19 o
  -7   2   4         63.45         73.63         3.62 o
  -6   2   4       1047.05       1054.45        11.28 o
  -5   2   4        254.16        257.83         5.01 o
  -4   2   4        100.56        100.66         3.04 o
  -3   2   4       1070.72       1156.46         9.50 o
  -2   2   4        579.20        592.44         5.91 o
  -1   2   4         62.74         68.06         2.62 o
   0   2   4          0.00          1.57         1.25 o
   1   2   4        315.04        329.14         7.70 o
   2   2   4        946.14        961.21        13.40 o
   3   2   4        314.35        353.09         7.05 o
   4   2   4        593.34        622.18         9.83 o
   5   2   4        379.43        425.42         9.26 o
   6   2   4        302.62        293.00         8.65 o
   7   2   4         67.89         83.72         5.41 o
   8   2   4        378.62        348.00         9.75 o
   9   2   4        163.95        150.14         8.37 o
  10   2   4         10.96         13.76         4.10 o
  11   2   4         45.31         40.50         6.45 o
  12   2   4        817.46        747.66        20.78 o
  13   2   4          0.00         -1.84         4.72 o
  14   2   4          1.29         -1.24         5.46 o
  15   2   4          8.21          7.24         6.45 o
  16   2   4         21.42         27.39         7.98 o
  17   2   4          0.83        -10.39         7.48 o
  18   2   4          0.41          1.54         8.98 o
 -19   3   4          3.18         -6.23         9.35 o
 -18   3   4         14.57         10.39        11.43 o
 -17   3   4         91.10         70.08        12.98 o
 -16   3   4         13.46         13.16         8.45 o
 -15   3   4         74.49         42.06         8.02 o
 -14   3   4        281.23        281.11        13.01 o
 -13   3   4        450.26        444.26        15.44 o
 -12   3   4         11.99         17.76         4.78 o
 -11   3   4        405.00        393.09         9.67 o
 -10   3   4         29.46         30.60         3.43 o
  -9   3   4        150.85        131.46         5.41 o
  -8   3   4         89.61         88.58         4.26 o
  -7   3   4        720.84        754.64        10.05 o
  -6   3   4        201.97        204.57         5.59 o
  -5   3   4         18.95         26.11         2.21 o
  -4   3   4        109.54        101.90         3.71 o
  -3   3   4        131.60        121.12         3.37 o
  -2   3   4         62.51         63.92         3.34 o
  -1   3   4        318.32        314.44         4.88 o
   0   3   4        155.59        161.72         4.26 o
   1   3   4        836.44        884.35        10.06 o
   2   3   4         77.09        100.18         7.11 o
   3   3   4        546.03        577.62        10.00 o
   4   3   4        668.51        669.57        10.95 o
   5   3   4         59.28         55.12         4.05 o
   6   3   4       1525.19       1570.01        26.74 o
   7   3   4        216.25        203.94         8.09 o
   8   3   4        351.00        316.47        10.73 o
   9   3   4       1495.79       1592.27        36.70 o
  10   3   4        227.57        255.16        10.22 o
  11   3   4        154.15        154.43        10.17 o
  12   3   4        203.06        204.57        11.66 o
  13   3   4         84.39         81.51         9.88 o
  14   3   4         67.11         51.86         9.26 o
  15   3   4        111.25        111.07        14.31 o
  16   3   4         13.43         17.78         9.21 o
  17   3   4          0.02          7.48         8.64 o
  18   3   4          9.40         23.89        17.66 o
 -18   4   4          0.38          3.12        11.43 o
 -17   4   4         92.28         82.05        17.66 o
 -16   4   4          9.46          0.00         8.31 o
 -15   4   4         82.77         68.33        12.23 o
 -14   4   4         47.94         48.03        10.18 o
 -13   4   4         54.87         59.56         8.94 o
 -12   4   4        105.46        102.59        10.54 o
 -11   4   4         38.74         40.62         5.96 o
 -10   4   4        301.97        303.84        10.85 o
  -9   4   4         85.71         72.73         5.90 o
  -8   4   4        293.28        304.36         7.56 o
  -7   4   4         80.03         98.50         4.83 o
  -6   4   4        167.12        169.76         6.60 o
  -5   4   4          0.08         -0.99         2.78 o
  -4   4   4         50.07         64.82         3.18 o
  -3   4   4          0.02          2.58         2.70 o
  -2   4   4        359.48        343.40        10.05 o
  -1   4   4          2.46          0.55         2.89 o
   0   4   4         83.48         90.40         7.11 o
   1   4   4        622.16        586.33        13.60 o
   2   4   4        374.38        379.85        11.45 o
   3   4   4        934.95        891.59        13.44 o
   4   4   4         12.98         15.37         3.05 o
   5   4   4       1798.75       1776.66        22.53 o
   6   4   4        748.32        750.38        25.08 o
   7   4   4         19.42         13.65         3.53 o
   8   4   4         40.00         33.47         8.02 o
   9   4   4          7.97         11.43        10.39 o
  10   4   4         10.99         18.88         7.69 o
  11   4   4        110.53        100.39        12.87 o
  12   4   4         86.24         84.40        27.01 o
  13   4   4          9.84         13.05         7.86 o
  14   4   4          0.08         -3.66         7.08 o
  15   4   4          4.15         12.41         7.64 o
  16   4   4         20.34         57.37        21.81 o
 -16   5   4          7.58         18.70        12.46 o
 -15   5   4         12.51         17.66        11.43 o
 -14   5   4          5.91          8.16         9.35 o
 -13   5   4         39.20         50.54        10.18 o
 -12   5   4          9.20         16.38         7.69 o
 -11   5   4         77.82         56.72         9.59 o
 -10   5   4         29.73         30.12         7.21 o
  -9   5   4         51.62         44.15         6.48 o
  -8   5   4         11.07          8.97         4.00 o
  -7   5   4         21.18         19.61         5.90 o
  -6   5   4        159.63        141.29        21.80 o
  -5   5   4         30.10         24.59         6.04 o
  -4   5   4        180.94        165.66        11.63 o
  -3   5   4        453.24        478.65        16.99 o
  -2   5   4          0.02         -9.17         8.83 o
  -1   5   4         53.74         47.20         5.80 o
   0   5   4         41.78         49.42        13.12 o
   1   5   4         63.94         61.96        10.93 o
   2   5   4         83.68         97.43        10.48 o
   3   5   4        253.56        227.95        17.01 o
   4   5   4         41.81         20.99         7.26 o
   5   5   4         52.51         53.38         7.73 o
   6   5   4         26.68         17.71         6.56 o
   7   5   4         85.20         75.65        12.44 o
   8   5   4        186.59        205.93        15.29 o
   9   5   4         64.85         63.88         9.71 o
  10   5   4         19.64         22.56        11.44 o
  11   5   4         11.69          2.49         6.91 o
  12   5   4         13.96         28.51         8.95 o
  13   5   4         29.55         13.50        24.93 o
  14   5   4          4.08          1.66         8.64 o
 -13   6   4          2.95          0.49         7.08 o
 -12   6   4          9.16         13.50         9.35 o
 -11   6   4          1.86         -1.38         5.57 o
 -10   6   4         16.07         22.34         6.59 o
  -9   6   4        107.24        110.10        23.89 o
  -8   6   4         22.80         22.85        14.54 o
  -7   6   4         20.41         23.89        14.54 o
  -6   6   4         38.34          9.80        33.24 o
  -5   6   4         16.86         -0.19        39.47 o
  -4   6   4          4.97        -10.61         9.78 o
  -3   6   4          2.05          6.00        14.74 o
  -2   6   4        127.42        103.80        21.96 o
  -1   6   4         45.66         17.61        15.71 o
   0   6   4         21.66         13.91        15.47 o
   1   6   4          8.15         -2.19        13.22 o
   2   6   4          5.22          5.59        14.19 o
   3   6   4          4.16        -17.39        12.84 o
   4   6   4         26.35         10.71         4.80 o
   5   6   4         17.01         11.43         5.55 o
   6   6   4         11.50         13.71         6.25 o
   7   6   4        113.61        147.21        20.01 o
   8   6   4         22.22         30.04         8.59 o
   9   6   4          8.68         21.47        11.42 o
  10   6   4         13.02          1.95         8.02 o
  11   6   4         93.22         87.59        13.83 o
  -8   7   4          8.09         33.24        19.73 o
  -7   7   4         90.39         79.98        21.81 o
  -6   7   4          0.42         -9.35        13.50 o
  -5   7   4         62.95        101.02        16.70 o
  -4   7   4          0.16          7.55        27.00 o
  -3   7   4         32.98         18.42        12.80 o
  -2   7   4          1.37         -9.86        27.01 o
  -1   7   4         22.78         -4.60        22.33 o
   0   7   4          1.33        -18.28        15.93 o
   1   7   4         59.26         -1.27        19.47 o
   2   7   4          0.22        -34.28        22.85 o
   4   7   4          4.30          8.31        15.58 o
   5   7   4         97.68         95.56        24.93 o
   6   7   4          0.29          6.23        16.62 o
   7   7   4          3.86          4.15        16.62 o
 -20   1   5          4.48         -7.18         7.98 o
 -19   1   5          0.09         -0.52         8.08 o
 -18   1   5          2.06          0.00         7.34 o
 -17   1   5         29.56         30.36         9.74 o
 -16   1   5         50.17         45.93         6.94 o
 -15   1   5        150.48        126.00         9.29 o
 -14   1   5          1.24          0.94         3.69 o
 -13   1   5        706.52        678.18        17.00 o
 -12   1   5        699.88        741.44        16.99 o
 -11   1   5        362.78        379.08        11.81 o
 -10   1   5        271.14        278.08         8.99 o
  -9   1   5         63.88         74.12         4.67 o
  -8   1   5        213.52        239.02         6.99 o
  -7   1   5       1359.97       1411.71        16.38 o
  -6   1   5       1567.30       1486.91        15.86 o
  -5   1   5        926.20        941.59         9.69 o
  -4   1   5        651.08        650.13         7.06 o
  -3   1   5         75.85         88.05         2.76 o
  -2   1   5        283.14        245.14         3.82 o
  -1   1   5        723.81        668.84        10.69 o
   0   1   5       4372.69       4275.27        29.93 o
   1   1   5        100.31        103.71         5.40 o
   2   1   5         17.12         21.16         2.13 o
   3   1   5        839.76        779.50        10.20 o
   4   1   5       3390.77       3924.48        33.58 o
   5   1   5         81.60         81.54         4.64 o
   6   1   5        445.72        433.68         9.42 o
   7   1   5        122.90        126.01         6.36 o
   8   1   5       3213.48       3455.36        36.71 o
   9   1   5         80.37         84.85         6.94 o
  10   1   5        611.73        601.62        17.68 o
  11   1   5         21.69         24.00         5.58 o
  12   1   5        117.41        107.51         9.78 o
  13   1   5         33.68         35.31         7.29 o
  14   1   5         27.94         31.72         7.33 o
  15   1   5          0.07         -7.13         5.23 o
  16   1   5          6.57          1.69         7.99 o
  17   1   5          2.55          2.81         6.93 o
  18   1   5          0.91         -7.63        16.98 o
  19   1   5          8.26          5.71         9.55 o
 -20   2   5          0.81         13.50        13.50 o
 -19   2   5          2.31         11.43         9.16 o
 -18   2   5          9.24         10.56         7.90 o
 -17   2   5         51.91         26.93         9.47 o
 -16   2   5        124.69        121.68        10.14 o
 -15   2   5         81.34         89.24         7.51 o
 -14   2   5        489.69        487.79        13.92 o
 -13   2   5        521.75        530.25        23.63 o
 -12   2   5         13.91         21.55         4.28 o
 -11   2   5        175.03        165.98         7.80 o
 -10   2   5         11.90          6.75         3.06 o
  -9   2   5       1401.39       1438.08        30.92 o
  -8   2   5        577.72        596.03        10.47 o
  -7   2   5         98.05         94.71         4.08 o
  -6   2   5        395.93        408.86         6.83 o
  -5   2   5         21.45         16.59         1.93 o
  -4   2   5        630.86        656.30         7.22 o
  -3   2   5       1320.60       1377.81        10.57 o
  -2   2   5        236.19        202.08         4.01 o
  -1   2   5       3191.64       3306.16        26.25 o
   0   2   5        845.10        965.85        10.93 o
   1   2   5       2818.55       2829.02        27.85 o
   2   2   5       1898.02       1726.78        20.44 o
   3   2   5        208.03        265.24         7.46 o
   4   2   5       5290.91       5658.35        53.82 o
   5   2   5       1947.37       2008.33        22.74 o
   6   2   5        178.17        165.84         7.79 o
   7   2   5        146.07        160.96         8.62 o
   8   2   5          0.43          0.01         2.74 o
   9   2   5          4.75          8.58         3.43 o
  10   2   5        607.80        640.14        14.33 o
  11   2   5        377.88        408.16        13.56 o
  12   2   5          7.72          3.71         4.63 o
  13   2   5        161.41        150.92        16.33 o
  14   2   5          1.67         -2.80         5.50 o
  15   2   5         43.66         35.29         8.14 o
  16   2   5          0.49         -1.98         5.84 o
  17   2   5         11.58         -3.64         8.83 o
  18   2   5         26.02         34.31        16.10 o
 -19   3   5         16.16         35.31        14.54 o
 -18   3   5         16.76         14.54        12.46 o
 -17   3   5         96.14        103.90        14.47 o
 -16   3   5         32.92         16.97         7.17 o
 -15   3   5         46.30         40.60         6.82 o
 -14   3   5         50.00         53.00         6.90 o
 -13   3   5         14.60          6.78         4.88 o
 -12   3   5         85.30         80.69         6.62 o
 -11   3   5         33.26         23.28         3.69 o
 -10   3   5        359.39        402.87         8.69 o
  -9   3   5         17.47         21.96         3.02 o
  -8   3   5        352.95        360.48         7.46 o
  -7   3   5          5.33          3.99         2.04 o
  -6   3   5        919.97        929.49        13.58 o
  -5   3   5        973.63       1072.46        15.52 o
  -4   3   5        126.91         97.21         3.65 o
  -3   3   5       1340.25       1341.23        12.09 o
  -2   3   5         13.69          7.21         1.75 o
  -1   3   5          0.44          3.32         1.50 o
   0   3   5         71.80         89.18         3.38 o
   1   3   5        295.03        360.53         6.57 o
   2   3   5        105.52        100.72         4.92 o
   3   3   5       1199.01       1195.82        16.15 o
   4   3   5        213.69        229.53        11.46 o
   5   3   5        126.72        137.83         6.08 o
   6   3   5        496.02        482.33        10.83 o
   7   3   5          0.23          0.16         3.02 o
   8   3   5        175.64        175.52         9.52 o
   9   3   5          0.30         -1.52         3.76 o
  10   3   5          0.28         -3.22         3.85 o
  11   3   5          0.11          1.04         4.36 o
  12   3   5          2.08         -0.12         5.46 o
  13   3   5          2.60          3.77         5.64 o
  14   3   5         55.96         44.80         8.96 o
  15   3   5         79.27        120.80        16.10 o
  16   3   5         39.96         31.34        10.48 o
  17   3   5         39.93         33.79        10.94 o
 -18   4   5          8.09         -1.04        10.39 o
 -17   4   5         17.32          7.27        11.43 o
 -16   4   5         35.48         54.01        14.54 o
 -15   4   5          3.47         -8.31        18.70 o
 -14   4   5         33.40         31.67         7.54 o
 -13   4   5         53.67         49.71         8.22 o
 -12   4   5          2.07         -3.36         4.36 o
 -11   4   5          4.26         -3.91         3.82 o
 -10   4   5          1.59         -0.57         3.20 o
  -9   4   5          2.86          1.93         2.98 o
  -8   4   5          0.19         -1.42         2.06 o
  -7   4   5          7.29         11.32         2.38 o
  -6   4   5          8.88          6.33         2.05 o
  -5   4   5         12.06          6.38         1.65 o
  -4   4   5          2.33          3.12         2.42 o
  -3   4   5          7.65         14.74         2.34 o
  -2   4   5         20.70         23.24         2.53 o
  -1   4   5         43.61         37.94         8.45 o
   0   4   5          0.05          4.75         4.76 o
   1   4   5         42.50         55.08         6.13 o
   2   4   5        333.40        335.01         7.60 o
   3   4   5         67.67         64.91         4.64 o
   4   4   5        760.23        711.58        12.82 o
   5   4   5        450.68        464.22        10.85 o
   6   4   5         26.37         29.75         4.32 o
   7   4   5        176.09        168.94        13.27 o
   8   4   5         77.40         65.80         9.51 o
   9   4   5         23.38         19.88         8.54 o
  10   4   5          0.01         -7.27         9.87 o
  11   4   5         40.27         53.46        11.14 o
  12   4   5        223.02        174.84        16.97 o
  13   4   5         28.48         25.41        12.98 o
  14   4   5         17.56         16.80         9.59 o
  15   4   5         12.66          8.42         9.73 o
  16   4   5         18.80         19.73        12.46 o
 -16   5   5          2.12         -7.27         9.35 o
 -15   5   5          1.89         -1.04         9.35 o
 -14   5   5         23.02         62.32        13.50 o
 -13   5   5         71.15         65.59        11.14 o
 -12   5   5         12.08         15.55         5.71 o
 -11   5   5         17.33         19.50         5.71 o
 -10   5   5         87.96         92.75         8.38 o
  -9   5   5          6.30         12.02         4.42 o
  -8   5   5          1.27         -2.10         3.67 o
  -7   5   5          8.04          6.83         3.72 o
  -6   5   5          2.90          8.52         5.19 o
  -5   5   5        171.17        165.02        11.97 o
  -4   5   5        179.80        178.71        10.56 o
  -3   5   5          3.26         -0.63         7.98 o
  -2   5   5          0.13          3.60         5.07 o
  -1   5   5         94.46        120.03        22.33 o
   0   5   5         37.76         42.15         6.54 o
   1   5   5        916.72        860.54        23.80 o
   2   5   5         55.35         46.00         7.34 o
   3   5   5        907.08        884.38        25.82 o
   4   5   5          3.77         -2.01         5.58 o
   5   5   5        194.95        211.40        16.64 o
   6   5   5         41.46         34.48        10.49 o
   7   5   5         36.33         32.38         7.97 o
   8   5   5         80.81         78.78        10.86 o
   9   5   5          0.00          8.67         6.68 o
  10   5   5          0.51         11.79         7.01 o
  11   5   5          1.11         -0.45         7.79 o
  12   5   5          6.82         21.24        13.08 o
  13   5   5          7.81          3.89         8.45 o
  14   5   5         22.83         31.06        11.14 o
 -13   6   5          0.52          3.88         7.33 o
 -12   6   5          1.97          1.89         7.21 o
 -11   6   5         68.79        106.11        11.62 o
 -10   6   5          9.31          2.42         5.57 o
  -9   6   5         63.94         93.48        22.85 o
  -8   6   5          5.63         10.39        12.46 o
  -7   6   5        111.12        149.57        24.93 o
  -6   6   5         37.87         48.54         8.31 o
  -5   6   5         49.49         74.11        19.67 o
  -4   6   5          4.45         -5.71         9.85 o
  -3   6   5         12.74          1.45        16.62 o
  -2   6   5        291.66        318.50        34.60 o
  -1   6   5         64.89         58.37        18.72 o
   0   6   5          5.99          2.62        14.20 o
   1   6   5         18.19          0.67        13.97 o
   2   6   5          0.55        -12.23        12.98 o
   3   6   5        183.87        185.87        11.29 o
   4   6   5        114.18        129.50        16.79 o
   5   6   5          2.60          6.99         6.23 o
   6   6   5        142.80        149.66        13.18 o
   7   6   5          7.13         10.86         7.03 o
   8   6   5        281.66        304.29        26.19 o
   9   6   5         82.45        107.46        14.15 o
  10   6   5          0.01         -1.45         7.86 o
  11   6   5         88.58        110.78        15.37 o
  -8   7   5         13.24         35.31        19.73 o
  -7   7   5          3.61         14.54        15.58 o
  -6   7   5          1.70         -3.12        13.50 o
  -5   7   5         15.64          0.77        46.74 o
  -4   7   5          0.01          3.40        32.14 o
  -3   7   5          5.79          3.26        28.19 o
  -2   7   5          0.92         -0.89        23.47 o
  -1   7   5         34.36         21.22        35.83 o
   0   7   5         14.30         -8.31        19.73 o
   1   7   5         97.23         51.93        30.12 o
   2   7   5          3.49        -35.83        23.89 o
   4   7   5         78.07         90.36        23.89 o
   5   7   5          0.02          5.19        16.62 o
   6   7   5          3.33        -18.70        12.46 o
 -21   0   6          0.53         -7.27        11.43 o
 -20   0   6          0.04          0.00        12.46 o
 -19   0   6          0.21          2.08        11.43 o
 -18   0   6        125.81        108.02        14.19 o
 -17   0   6        437.08        473.20        24.20 o
 -16   0   6         28.17         42.77         9.55 o
 -15   0   6        412.69        422.71        29.08 o
 -14   0   6        124.73        120.90        21.81 o
 -13   0   6         31.59         29.31         9.87 o
 -12   0   6         21.28         14.54         5.88 o
 -11   0   6          2.36          0.94         3.99 o
 -10   0   6        227.42        246.20        13.22 o
  -9   0   6        297.68        294.23        29.08 o
  -8   0   6       1175.75       1165.92        21.98 o
  -7   0   6        724.31        792.16        16.98 o
  -6   0   6          1.64          3.40         2.29 o
  -5   0   6       2101.69       2138.03        25.70 o
  -4   0   6          7.95          3.34         2.56 o
  -3   0   6        797.27        723.09        12.33 o
  -2   0   6        969.36        824.27        12.98 o
  -1   0   6        276.36        279.71         8.40 o
   0   0   6          5.23          3.08         3.75 o
   1   0   6       3439.85       3329.11        37.59 o
   2   0   6       4635.40       5372.40        57.15 o
   3   0   6        500.39        636.84        12.35 o
   4   0   6       4521.21       4777.22        51.37 o
   5   0   6       2739.80       2813.26        36.08 o
   6   0   6       8001.12       8390.30       138.70 o
   7   0   6       1138.35       1086.44        38.43 o
   8   0   6       1278.93       1288.97        44.66 o
   9   0   6         30.30         32.20        10.39 o
  10   0   6       1134.82       1106.17        43.62 o
  11   0   6        158.69        158.91        19.73 o
  12   0   6        100.38        111.14        17.66 o
  13   0   6         14.02          1.04         8.31 o
  14   0   6          2.57         10.39        10.39 o
  15   0   6         12.24         -1.04         9.35 o
  16   0   6          0.90         -8.31         9.35 o
  17   0   6         47.04         56.09        17.66 o
  18   0   6         23.03         20.77        14.54 o
 -20   1   6         35.16         21.78        10.63 o
 -19   1   6          0.48          2.85         8.42 o
 -18   1   6          1.65         -5.12         5.46 o
 -17   1   6          8.18         10.63         5.43 o
 -16   1   6          7.43         10.58         4.91 o
 -15   1   6          0.25         -2.32         3.96 o
 -14   1   6        295.95        306.63        12.57 o
 -13   1   6        183.38        175.25        10.23 o
 -12   1   6        177.03        185.09        10.32 o
 -11   1   6         95.07         83.48         6.72 o
 -10   1   6         27.33         15.85         3.75 o
  -9   1   6        199.44        213.85        11.75 o
  -8   1   6       2019.71       2115.01        35.19 o
  -7   1   6         78.63         79.27         5.26 o
  -6   1   6         65.41         68.30         4.41 o
  -5   1   6        106.14        112.21         3.88 o
  -4   1   6         74.90         71.61         2.87 o
  -3   1   6          0.95          3.16         1.24 o
  -2   1   6        387.37        358.20         6.73 o
  -1   1   6       1411.66       1572.82        14.48 o
   0   1   6       1179.22       1129.17        11.32 o
   1   1   6        701.84        743.03         8.77 o
   2   1   6      13948.52      15027.45        96.60 o
   3   1   6        321.21        324.69         6.85 o
   4   1   6        914.60        935.86        13.44 o
   5   1   6          0.10          2.04         2.04 o
   6   1   6        216.35        249.11        10.97 o
   7   1   6        397.80        367.16        11.79 o
   8   1   6         19.95         20.47         5.63 o
   9   1   6        681.75        714.33        16.16 o
  10   1   6         77.70         69.67         7.54 o
  11   1   6         56.30         54.64         7.74 o
  12   1   6          3.17         -6.69         4.50 o
  13   1   6         51.71         39.00         7.58 o
  14   1   6         20.62         19.73         6.78 o
  15   1   6         62.97         49.24        11.61 o
  16   1   6          5.51         -3.35         8.27 o
  17   1   6          8.95         -1.74        10.20 o
  18   1   6          0.89         -4.65         8.42 o
 -20   2   6         16.05         15.58        13.50 o
 -19   2   6          1.81         -0.41         8.42 o
 -18   2   6          0.06          4.55         5.90 o
 -17   2   6          4.70         -0.37         5.27 o
 -16   2   6         42.92         46.84         6.33 o
 -15   2   6        229.96        194.61        10.58 o
 -14   2   6         48.51         43.98         5.92 o
 -13   2   6        119.67        123.93         8.10 o
 -12   2   6         24.61         29.97         4.85 o
 -11   2   6         42.68         43.02         4.67 o
 -10   2   6        236.87        252.02         7.79 o
  -9   2   6        276.89        286.80         7.71 o
  -8   2   6         44.91         44.93         4.06 o
  -7   2   6        836.48        897.84        11.90 o
  -6   2   6        260.06        286.34         6.03 o
  -5   2   6         22.61         17.29         2.07 o
  -4   2   6          9.11          6.10         1.68 o
  -3   2   6        855.21        878.34         9.60 o
  -2   2   6       2041.51       2033.27        17.28 o
  -1   2   6        422.29        470.88         7.67 o
   0   2   6       2316.92       2346.00        20.75 o
   1   2   6        103.05        115.43         5.85 o
   2   2   6          1.21         -2.24         3.13 o
   3   2   6         22.64         35.30         6.27 o
   4   2   6        599.04        628.39        11.24 o
   5   2   6       1619.96       1679.34        20.73 o
   6   2   6          0.11          2.74         2.79 o
   7   2   6         86.16         91.30         5.88 o
   8   2   6        231.87        246.58         9.91 o
   9   2   6          1.97          5.09         3.30 o
  10   2   6          2.80          3.13         3.76 o
  11   2   6         11.23          6.59         4.42 o
  12   2   6        129.93        133.26         9.62 o
  13   2   6          0.43          1.73         5.40 o
  14   2   6          0.15          2.60         5.78 o
  15   2   6          0.40          1.21         6.81 o
  16   2   6          2.13         -6.86         7.23 o
  17   2   6          2.76          3.12        11.43 o
  18   2   6          3.60         12.46        13.50 o
 -19   3   6         68.20         75.82        18.70 o
 -18   3   6        110.52         98.67        20.77 o
 -17   3   6         94.00         78.14        12.10 o
 -16   3   6          1.49          2.36         6.43 o
 -15   3   6         99.45        113.39         9.47 o
 -14   3   6          0.90          6.13         4.83 o
 -13   3   6          0.39          0.76         3.82 o
 -12   3   6         30.69         32.17         5.04 o
 -11   3   6        283.65        286.41        11.71 o
 -10   3   6         33.63         32.89         3.89 o
  -9   3   6         80.30         83.46         4.56 o
  -8   3   6          0.26         -2.89         1.93 o
  -7   3   6        345.03        333.38         7.95 o
  -6   3   6        383.95        384.06         7.18 o
  -5   3   6        709.54        711.59        10.25 o
  -4   3   6         61.61         52.95         3.20 o
  -3   3   6        831.12        910.48        11.39 o
  -2   3   6        267.88        299.47         7.10 o
  -1   3   6        121.13        126.67         4.33 o
   0   3   6       1098.11       1063.00        12.25 o
   1   3   6          3.27          2.45         3.04 o
   2   3   6        943.62        977.47        19.21 o
   3   3   6          2.41          3.48         1.88 o
   4   3   6        544.51        538.20        10.38 o
   5   3   6       1228.53       1218.64        17.67 o
   6   3   6          2.04         -4.00         2.67 o
   7   3   6          9.10         -1.75         3.01 o
   8   3   6        143.71        123.55        11.11 o
   9   3   6        463.63        449.15        37.32 o
  10   3   6        246.81        208.23        14.82 o
  11   3   6          1.53          0.77         4.87 o
  12   3   6          0.01          0.59         5.33 o
  13   3   6         23.60         21.27         7.29 o
  14   3   6         26.79         19.56         7.41 o
  15   3   6         24.48         20.73         8.72 o
  16   3   6         42.53         34.80        10.28 o
  17   3   6          9.93         15.58        13.50 o
 -17   4   6          0.55         -8.31         9.35 o
 -16   4   6          0.28          7.79         6.61 o
 -15   4   6         98.39        101.80        12.48 o
 -14   4   6         62.09         57.99        11.71 o
 -13   4   6          0.66         -4.44         4.69 o
 -12   4   6        139.04        124.30        10.46 o
 -11   4   6         18.33         15.70         4.78 o
 -10   4   6        206.30        226.88        10.65 o
  -9   4   6         10.45         10.54         3.68 o
  -8   4   6        213.01        215.13         6.70 o
  -7   4   6         14.58         11.96         2.63 o
  -6   4   6        210.29        222.01         5.93 o
  -5   4   6         20.55         19.29         2.41 o
  -4   4   6         86.91         81.38         3.89 o
  -3   4   6        353.90        321.56         6.06 o
  -2   4   6        120.10        124.12         4.33 o
  -1   4   6        159.48        151.34         5.92 o
   0   4   6        415.09        423.43         7.15 o
   1   4   6       2311.57       2286.33        22.00 o
   2   4   6        247.43        222.16        11.81 o
   3   4   6        277.95        259.87        11.92 o
   4   4   6        294.83        284.10        10.76 o
   5   4   6          7.05          7.00         3.37 o
   6   4   6         11.13         10.76         4.20 o
   7   4   6        295.74        286.05        20.47 o
   8   4   6         87.92         97.75        14.47 o
   9   4   6         34.57         35.29         8.63 o
  10   4   6         34.26         43.58         9.14 o
  11   4   6         16.25         18.30         7.05 o
  12   4   6         41.57         52.23         9.63 o
  13   4   6         44.07         35.52        10.37 o
  14   4   6         50.24         51.12        12.10 o
  15   4   6          4.97          4.81        13.50 o
 -15   5   6          1.12         -1.04         9.35 o
 -14   5   6         14.20         17.66        10.39 o
 -13   5   6         35.57         41.37         7.67 o
 -12   5   6         67.18         56.51         7.82 o
 -11   5   6         30.67         33.68         6.27 o
 -10   5   6         33.28         31.48         6.04 o
  -9   5   6         11.10         10.48         4.42 o
  -8   5   6         71.81         65.97         8.69 o
  -7   5   6         39.41         45.54        10.00 o
  -6   5   6         13.29          7.56         2.57 o
  -5   5   6          0.15          0.08        11.24 o
  -4   5   6        125.34        123.88        11.33 o
  -3   5   6        112.52        104.73         9.24 o
  -2   5   6        151.32        153.39        14.54 o
  -1   5   6        576.00        579.86        21.68 o
   0   5   6         49.97         59.72         8.09 o
   1   5   6         73.12         73.21         8.85 o
   2   5   6         28.70         22.39         7.20 o
   3   5   6        968.59       1068.90        29.58 o
   4   5   6        626.12        670.66        17.31 o
   5   5   6         66.38         73.96        13.26 o
   6   5   6        140.73        151.68        14.21 o
   7   5   6        186.02        199.20        15.86 o
   8   5   6         26.60         17.51         7.53 o
   9   5   6         38.04         35.55         8.76 o
  10   5   6         14.00          3.81         7.11 o
  11   5   6         31.86         53.16        11.31 o
  12   5   6          1.22         12.08        11.91 o
  13   5   6         18.27         20.56         9.75 o
 -12   6   6          2.94          1.26         6.28 o
 -11   6   6         22.10         16.57         7.33 o
 -10   6   6          9.22          7.58         5.73 o
  -9   6   6          3.77         10.39         7.08 o
  -8   6   6         20.72         31.28         8.83 o
  -7   6   6          0.82          1.41         5.47 o
  -6   6   6         66.96         89.58         9.75 o
  -5   6   6         90.01         84.14        19.34 o
  -4   6   6         74.47         74.89        10.99 o
  -3   6   6          1.14          2.00         8.06 o
  -2   6   6         16.05         21.26         9.00 o
  -1   6   6         54.40         71.92        13.41 o
   0   6   6        121.65        110.11        14.94 o
   1   6   6          0.49          0.57         6.50 o
   2   6   6         40.05         34.94         7.50 o
   3   6   6         69.02         78.71        21.74 o
   4   6   6          8.88          8.63         5.68 o
   5   6   6         17.17          9.57         6.91 o
   6   6   6         38.07         31.17         8.50 o
   7   6   6         77.46         81.43        11.62 o
   8   6   6          1.12          3.28         8.15 o
   9   6   6          5.80          8.31         8.15 o
  10   6   6         14.98         12.10         9.21 o
  -7   7   6         33.53         42.58        18.70 o
  -6   7   6         12.62         22.85        16.62 o
  -5   7   6         44.12        156.94        82.57 o
  -4   7   6         19.54         54.32        34.28 o
  -3   7   6          6.98         18.46        33.24 o
  -2   7   6          0.03         17.93        13.50 o
  -1   7   6          0.55         10.39        18.70 o
   0   7   6         20.43         23.89        22.85 o
   4   7   6          1.18         -9.35        14.54 o
   5   7   6          3.74          8.31        16.62 o
 -20   1   7          0.98         12.77         9.89 o
 -19   1   7         53.24         59.83         9.03 o
 -18   1   7         15.98          9.23         5.79 o
 -17   1   7        109.17        104.48        13.82 o
 -16   1   7          6.90          7.46         4.91 o
 -15   1   7        159.21        142.21        10.82 o
 -14   1   7         43.78         38.36         7.22 o
 -13   1   7         12.43          9.79         4.36 o
 -12   1   7         35.70         36.65         5.85 o
 -11   1   7        141.40        153.54         8.91 o
 -10   1   7        972.00        944.86        24.34 o
  -9   1   7        265.90        304.10        10.93 o
  -8   1   7        340.14        373.36         9.64 o
  -7   1   7         33.49         31.17         3.39 o
  -6   1   7         46.85         41.96         3.17 o
  -5   1   7        968.44       1029.09        12.37 o
  -4   1   7       1069.15       1033.61        10.58 o
  -3   1   7       1075.52       1006.66         9.48 o
  -2   1   7        188.17        208.72         4.48 o
  -1   1   7        226.46        189.34         5.86 o
   0   1   7       3260.88       3404.05        26.75 o
   1   1   7        176.86        187.18         5.44 o
   2   1   7        455.77        550.64         7.15 o
   3   1   7         52.09         52.90         3.71 o
   4   1   7       2227.56       2374.24        33.29 o
   5   1   7         62.15         56.01         5.26 o
   6   1   7        856.85        809.88        13.36 o
   7   1   7        104.41         95.78         5.56 o
   8   1   7        974.26        988.64        17.59 o
   9   1   7         51.17         45.19         5.13 o
  10   1   7         41.54         34.87         6.18 o
  11   1   7         65.80         68.49         8.35 o
  12   1   7          2.96         -5.63         4.72 o
  13   1   7         29.21         28.47         7.24 o
  14   1   7         14.17          4.64         7.23 o
  15   1   7         95.54         91.40        10.76 o
  16   1   7          7.10         -1.04         7.48 o
  17   1   7         16.09         15.10         9.46 o
  18   1   7         11.34         25.97        10.63 o
 -20   2   7          7.81         -1.04        11.43 o
 -19   2   7          1.18          5.55         6.54 o
 -18   2   7         12.98         10.53         6.93 o
 -17   2   7         20.71         15.95         5.67 o
 -16   2   7          7.45         10.74         4.91 o
 -15   2   7         48.93         43.09         6.08 o
 -14   2   7         40.21         27.81         5.24 o
 -13   2   7        211.74        213.65        10.39 o
 -12   2   7        219.16        199.70         9.83 o
 -11   2   7         45.55         49.71         4.94 o
 -10   2   7        137.46        134.06         7.74 o
  -9   2   7        549.90        554.19        10.53 o
  -8   2   7        519.95        547.57         9.96 o
  -7   2   7        968.08        929.51        12.66 o
  -6   2   7        753.35        778.98        10.60 o
  -5   2   7        741.82        791.09        11.34 o
  -4   2   7        147.77        182.55         5.35 o
  -3   2   7        968.47       1027.89        10.40 o
  -2   2   7        316.72        268.66         6.53 o
  -1   2   7          4.23          9.36         2.41 o
   0   2   7       5536.64       5668.13        43.12 o
   1   2   7        280.96        332.74        10.03 o
   2   2   7          1.45          7.82         2.56 o
   3   2   7         55.06         58.21         4.16 o
   4   2   7        415.41        405.17         9.30 o
   5   2   7         16.36         22.71         3.86 o
   6   2   7        119.28        124.57         7.31 o
   7   2   7        693.76        717.25        22.48 o
   8   2   7          0.66          1.82         3.04 o
   9   2   7        192.67        199.71         9.03 o
  10   2   7         73.32         66.60         6.64 o
  11   2   7         77.43         77.23         9.04 o
  12   2   7         78.12         94.46         8.94 o
  13   2   7         25.47         28.14         7.37 o
  14   2   7         14.94         22.74         6.93 o
  15   2   7         20.54         24.67         7.75 o
  16   2   7         70.28         72.71        18.70 o
  17   2   7          8.60         10.39        12.46 o
 -19   3   7          3.13         -9.35         9.35 o
 -18   3   7         18.82         21.81         8.81 o
 -17   3   7          4.17          1.04         9.87 o
 -16   3   7          0.17         -3.13         5.46 o
 -15   3   7          4.32          2.18         5.01 o
 -14   3   7         73.13         81.23         8.28 o
 -13   3   7          2.20          4.33         3.86 o
 -12   3   7        217.50        207.02        10.03 o
 -11   3   7         12.98         17.87         4.42 o
 -10   3   7        526.08        544.39        11.00 o
  -9   3   7          0.02         -3.07         2.60 o
  -8   3   7        381.48        404.13         8.18 o
  -7   3   7        170.45        192.78         6.05 o
  -6   3   7          0.08         -1.08         1.80 o
  -5   3   7         12.60          9.70         2.19 o
  -4   3   7         12.86          9.51         2.46 o
  -3   3   7        776.14        810.30        11.44 o
  -2   3   7          2.88          4.28         2.56 o
  -1   3   7        214.53        209.57         6.95 o
   0   3   7        228.31        238.92         5.98 o
   1   3   7         28.79         25.27         3.11 o
   2   3   7          0.08          1.20         1.89 o
   3   3   7        541.07        568.19        11.16 o
   4   3   7          8.84         10.90         2.93 o
   5   3   7          4.94          5.97         3.22 o
   6   3   7        159.58        171.22         7.94 o
   7   3   7          9.23          0.37         3.49 o
   8   3   7         46.40         46.64         6.72 o
   9   3   7         79.21         71.52         8.17 o
  10   3   7        180.34        152.66        14.39 o
  11   3   7        167.99        207.55        16.28 o
  12   3   7         31.48         38.33         9.08 o
  13   3   7         78.59         86.52        17.54 o
  14   3   7          6.07         28.26         7.67 o
  15   3   7          8.37         -2.08        10.39 o
  16   3   7          1.85         -5.19        10.39 o
 -17   4   7          7.75          8.83         7.34 o
 -16   4   7          6.22          0.81         6.75 o
 -15   4   7         27.31         21.12         7.10 o
 -14   4   7          3.74          6.59         5.64 o
 -13   4   7          5.31          5.16         5.39 o
 -12   4   7          3.08         -0.92         6.58 o
 -11   4   7          0.03         -0.91         4.49 o
 -10   4   7          0.49          3.01         3.82 o
  -9   4   7         37.01         35.76         5.56 o
  -8   4   7         25.42         18.43         4.06 o
  -7   4   7        188.37        195.25         6.89 o
  -6   4   7        713.70        705.46        10.60 o
  -5   4   7         22.58         18.40         2.92 o
  -4   4   7          1.06          1.49         1.93 o
  -3   4   7          0.88          2.46         1.97 o
  -2   4   7        388.33        427.01         7.49 o
  -1   4   7         86.33         81.96         4.65 o
   0   4   7         57.98         71.16         5.34 o
   1   4   7       1367.44       1362.40        16.27 o
   2   4   7          0.20         -1.90         2.17 o
   3   4   7        106.15        103.28         5.50 o
   4   4   7         13.58         15.69         6.69 o
   5   4   7         54.41         47.46         5.92 o
   6   4   7         37.61         26.48         7.35 o
   7   4   7        450.23        420.28        19.46 o
   8   4   7        608.38        562.52        23.06 o
   9   4   7        202.59        181.29        15.64 o
  10   4   7         24.50         34.44         8.74 o
  11   4   7         54.99         49.06         9.58 o
  12   4   7         23.46         36.33         9.05 o
  13   4   7         11.63          9.87        20.44 o
  14   4   7          0.99        -12.18         8.83 o
  15   4   7          1.14        -10.65         8.45 o
 -15   5   7         16.93         25.88         8.42 o
 -14   5   7          0.80         -2.02         7.79 o
 -13   5   7          9.42         12.58         8.31 o
 -12   5   7          0.56          3.45         5.01 o
 -11   5   7          3.00         -1.33         4.69 o
 -10   5   7         46.38         53.77         6.98 o
  -9   5   7          2.81          4.22         4.64 o
  -8   5   7         68.23         82.64        19.69 o
  -7   5   7          3.82          1.78         3.72 o
  -6   5   7          5.30          1.86         4.36 o
  -5   5   7         89.89        103.87        10.18 o
  -4   5   7         62.51         79.30        16.81 o
  -3   5   7        264.54        244.42        13.39 o
  -2   5   7         64.38         55.08        13.23 o
  -1   5   7        631.72        628.36        24.41 o
   0   5   7          1.72          1.12         9.32 o
   1   5   7        185.58        188.73        15.35 o
   2   5   7         20.54         12.16         7.17 o
   3   5   7         43.67         35.18        11.29 o
   4   5   7        367.03        362.48        11.51 o
   5   5   7         30.68         37.24         7.80 o
   6   5   7          1.37          2.41         6.14 o
   7   5   7          0.84          3.34         6.12 o
   8   5   7         55.33         83.25        13.99 o
   9   5   7          6.74         10.12         7.30 o
  10   5   7        131.75        106.46        13.71 o
  11   5   7          0.03          9.88         7.83 o
  12   5   7         20.21         30.08        18.60 o
  13   5   7          3.45          8.62         8.95 o
 -12   6   7         18.63         36.07         7.11 o
 -11   6   7         19.76         29.52         6.69 o
 -10   6   7          0.26          7.12         4.68 o
  -9   6   7         20.62         21.13         8.23 o
  -8   6   7          7.21         16.15         7.21 o
  -7   6   7         49.99         43.43         8.64 o
  -6   6   7        230.92        250.05        15.23 o
  -5   6   7          0.12         -6.76        22.16 o
  -4   6   7         33.28         26.41        17.24 o
  -3   6   7        115.00         87.42        22.56 o
  -2   6   7         27.27         26.20         9.51 o
  -1   6   7          3.03          0.20        19.63 o
   0   6   7         84.15         94.15        12.15 o
   1   6   7          1.64         -5.64        11.86 o
   2   6   7        171.71        173.86        23.35 o
   3   6   7          0.27         -3.19        20.25 o
   4   6   7        202.36        198.61        17.57 o
   5   6   7         81.67         83.12        12.49 o
   6   6   7          2.21          1.35         6.98 o
   7   6   7        256.19        279.46        12.17 o
   8   6   7          0.37         -2.93        12.46 o
   9   6   7         25.57         23.99        10.54 o
  -7   7   7          7.34         13.50        15.58 o
  -6   7   7         23.74         13.50        15.58 o
  -5   7   7          0.08          6.23        14.54 o
  -4   7   7          1.70          7.27        14.54 o
  -3   7   7         31.05        110.10        24.93 o
  -2   7   7          3.23         48.82        19.73 o
  -1   7   7          1.49         20.77        18.70 o
   3   7   7          8.12          8.31        16.62 o
   4   7   7         40.04         60.24        22.85 o
 -20   0   8         13.37         20.62        10.20 o
 -19   0   8        102.13        108.60        28.04 o
 -18   0   8          2.04          6.75         8.08 o
 -17   0   8          7.65          3.81         7.69 o
 -16   0   8         46.13         34.23         9.16 o
 -15   0   8          6.35          2.08         6.61 o
 -14   0   8        246.57        273.85        29.08 o
 -13   0   8         22.39         17.71         6.95 o
 -12   0   8        442.76        479.37        20.53 o
 -11   0   8         80.42         75.56        12.98 o
 -10   0   8        241.23        249.25        19.22 o
  -9   0   8          0.02          3.12         4.41 o
  -8   0   8       1014.02        959.30        24.97 o
  -7   0   8       2072.80       2154.53        40.02 o
  -6   0   8          0.95          2.99         3.16 o
  -5   0   8       1755.24       1797.77        28.17 o
  -4   0   8       3490.89       3724.22        40.51 o
  -3   0   8          0.30          7.45         2.70 o
  -2   0   8        267.51        275.64        14.29 o
  -1   0   8        604.38        668.14        15.49 o
   0   0   8       1474.08       1488.17        19.42 o
   1   0   8        530.30        583.17        12.48 o
   2   0   8       1754.57       1948.82        27.03 o
   3   0   8       2893.06       3182.11        39.42 o
   4   0   8        701.18        665.74        20.77 o
   5   0   8        701.66        691.01        24.17 o
   6   0   8       4045.73       4052.48        77.96 o
   7   0   8        144.38        126.46        12.68 o
   8   0   8        951.51        926.38        30.16 o
   9   0   8        119.84        120.79        24.41 o
  10   0   8        231.83        250.04        18.32 o
  11   0   8         38.52         21.91        10.39 o
  12   0   8          0.05          3.64        12.46 o
  13   0   8        352.83        307.44        30.12 o
  14   0   8        176.04        166.19        23.89 o
  15   0   8        106.28        108.02        20.77 o
  16   0   8          0.08          3.12        11.43 o
  17   0   8          0.02          5.19        12.46 o
 -20   1   8          4.36          3.51         6.20 o
 -19   1   8          0.11          6.56         5.93 o
 -18   1   8          6.69          1.54         5.24 o
 -17   1   8         16.03         20.88         6.20 o
 -16   1   8        135.98        153.86        13.34 o
 -15   1   8          0.18          2.21         4.63 o
 -14   1   8         99.78         96.81         8.56 o
 -13   1   8          6.39          1.22         4.00 o
 -12   1   8         93.16         99.81         7.88 o
 -11   1   8        455.96        476.12        13.75 o
 -10   1   8         17.11         14.74         4.06 o
  -9   1   8         47.18         47.04         5.07 o
  -8   1   8        193.89        193.56        12.19 o
  -7   1   8          0.44         -0.18         2.24 o
  -6   1   8         10.36          8.35         2.26 o
  -5   1   8        166.02        181.20         5.74 o
  -4   1   8        403.75        397.02         6.84 o
  -3   1   8        746.50        747.34         9.02 o
  -2   1   8       2625.41       2656.15        24.52 o
  -1   1   8        110.84        117.55         5.46 o
   0   1   8        458.04        559.25        11.34 o
   1   1   8         31.14         26.37         3.10 o
   2   1   8          9.62          2.71         1.89 o
   3   1   8        447.63        446.64        12.88 o
   4   1   8        154.14        157.34         6.43 o
   5   1   8        960.71        973.84        16.18 o
   6   1   8        155.21        172.32         8.83 o
   7   1   8        357.40        314.57         9.52 o
   8   1   8          1.55          2.19         3.38 o
   9   1   8        176.88        180.20         9.06 o
  10   1   8        243.33        242.61        14.42 o
  11   1   8        659.64        649.33        17.92 o
  12   1   8         20.65         20.95         5.95 o
  13   1   8         91.20         83.94         9.62 o
  14   1   8         15.64         14.24         6.78 o
  15   1   8         33.69         28.27         9.89 o
  16   1   8          0.29         -3.17         7.69 o
  17   1   8          2.65          1.13         9.87 o
 -19   2   8          6.57          3.68         6.87 o
 -18   2   8          2.77         -3.55         6.11 o
 -17   2   8         22.14         20.00         5.72 o
 -16   2   8         15.60          9.51         4.78 o
 -15   2   8         23.84         22.00         5.23 o
 -14   2   8         31.36         23.44         5.26 o
 -13   2   8         37.88         43.93         5.68 o
 -12   2   8          8.63         10.85         4.22 o
 -11   2   8         21.12         19.73         3.94 o
 -10   2   8          0.11         -2.93         2.89 o
  -9   2   8          0.09         -1.73         2.79 o
  -8   2   8          2.26          1.64         2.51 o
  -7   2   8        466.37        495.97         9.45 o
  -6   2   8         87.83        105.62         4.71 o
  -5   2   8         47.66         59.15         3.86 o
  -4   2   8        244.41        253.57         6.32 o
  -3   2   8        308.23        299.66         6.56 o
  -2   2   8        356.38        364.73         8.97 o
  -1   2   8        357.41        337.51         7.42 o
   0   2   8        352.20        339.41         7.78 o
   1   2   8        355.60        357.91         7.57 o
   2   2   8        115.77        138.05         9.28 o
   3   2   8         47.96         57.87         5.14 o
   4   2   8        126.32        127.25         6.16 o
   5   2   8         65.82         65.21         7.46 o
   6   2   8          0.31          0.21         3.01 o
   7   2   8         24.79         22.81         4.57 o
   8   2   8          9.70          7.23         3.98 o
   9   2   8          1.90         -0.57         4.46 o
  10   2   8          2.52         -0.49         4.02 o
  11   2   8         30.32         29.83         5.35 o
  12   2   8        140.23        141.52        10.67 o
  13   2   8         33.78         28.79         6.49 o
  14   2   8          6.98         22.55        10.46 o
  15   2   8          1.75        -14.02         9.35 o
  16   2   8         93.60        120.48        22.85 o
  17   2   8         26.63         36.35        16.62 o
 -18   3   8          2.03         -8.81         5.88 o
 -17   3   8          4.71         -0.11         6.95 o
 -16   3   8          0.03         -5.97         5.31 o
 -15   3   8         18.42         13.25         7.05 o
 -14   3   8          1.39         -0.73         4.56 o
 -13   3   8          3.63         -1.60         4.29 o
 -12   3   8          1.13          0.13         3.57 o
 -11   3   8        275.92        292.76        10.40 o
 -10   3   8         47.60         51.69         5.89 o
  -9   3   8        726.24        728.87        12.40 o
  -8   3   8        378.34        399.78         9.03 o
  -7   3   8        601.83        619.20        11.50 o
  -6   3   8         69.05         64.44         3.94 o
  -5   3   8        102.30        117.12         4.83 o
  -4   3   8       2290.59       2297.79        27.09 o
  -3   3   8        666.05        615.55        15.35 o
  -2   3   8         46.03         44.96         3.78 o
  -1   3   8         17.55         12.20         2.18 o
   0   3   8          0.20         -2.64         1.76 o
   1   3   8         68.57         70.59         4.25 o
   2   3   8        276.58        286.88         7.32 o
   3   3   8        203.38        192.38         7.53 o
   4   3   8        268.39        268.74         9.00 o
   5   3   8        631.51        615.23        13.75 o
   6   3   8        743.51        720.50        14.56 o
   7   3   8         15.34         12.13         4.98 o
   8   3   8         42.44         43.84         8.55 o
   9   3   8          0.53          1.51         4.51 o
  10   3   8         71.28         74.18        10.60 o
  11   3   8         54.44         55.27         9.78 o
  12   3   8         56.86         81.18        11.40 o
  13   3   8          0.02          8.44         7.37 o
  14   3   8         49.68         47.23        16.53 o
  15   3   8         51.37         46.74        15.58 o
  16   3   8         55.31         52.97        17.66 o
 -17   4   8          0.04          2.60         7.34 o
 -16   4   8          5.05          7.43         8.83 o
 -15   4   8          1.05         -1.04         6.61 o
 -14   4   8         19.73         25.73         7.29 o
 -13   4   8          1.72          2.07         5.63 o
 -12   4   8        146.16        148.07        16.02 o
 -11   4   8         24.50         11.56         5.31 o
 -10   4   8        196.75        227.76        13.07 o
  -9   4   8          0.18          2.57         3.47 o
  -8   4   8          0.23          6.31         3.44 o
  -7   4   8        840.93        757.85        15.81 o
  -6   4   8         15.26         14.71         3.51 o
  -5   4   8         12.02          8.18         2.60 o
  -4   4   8        299.52        299.34         7.23 o
  -3   4   8        707.84        741.59        11.05 o
  -2   4   8          0.03         -0.87         2.21 o
  -1   4   8        590.64        584.53        10.21 o
   0   4   8        389.54        358.22         8.29 o
   1   4   8          1.76         -1.31         2.40 o
   2   4   8         10.22          6.76         2.55 o
   3   4   8        159.08        140.17         6.81 o
   4   4   8         13.53         14.22         6.17 o
   5   4   8          0.01          3.44         6.48 o
   6   4   8        242.04        254.86        16.35 o
   7   4   8         37.00         45.43         9.01 o
   8   4   8        167.94        179.15        15.64 o
   9   4   8         54.21         53.84         9.95 o
  10   4   8         98.16         87.21        13.23 o
  11   4   8         35.96         37.83         9.66 o
  12   4   8         21.19         32.29         9.28 o
  13   4   8         33.44         36.31        10.42 o
  14   4   8         26.40         45.02        11.05 o
 -15   5   8          1.91          2.08         6.95 o
 -14   5   8         10.55         10.91         7.23 o
 -13   5   8          3.88         11.21         6.95 o
 -12   5   8          0.07          3.64         5.88 o
 -11   5   8          7.85         20.29         5.71 o
 -10   5   8         72.05         59.46         7.38 o
  -9   5   8          1.13         -2.02         4.22 o
  -8   5   8        141.29        141.46         9.68 o
  -7   5   8         36.01         43.87         5.93 o
  -6   5   8         71.24         79.32         6.63 o
  -5   5   8        297.16        289.36         9.95 o
  -4   5   8         18.98         13.86         6.38 o
  -3   5   8        126.39        117.57        15.72 o
  -2   5   8         69.34         76.07         9.14 o
  -1   5   8        779.59        769.99        46.74 o
   0   5   8        171.78        135.41        19.22 o
   1   5   8          0.02          0.30         3.90 o
   2   5   8        211.85        215.39        11.36 o
   3   5   8        105.21        101.09         7.71 o
   4   5   8         17.85          5.85         8.23 o
   5   5   8         63.13         64.54         8.14 o
   6   5   8         32.25         34.69         8.49 o
   7   5   8        150.97        157.01        15.03 o
   8   5   8         10.27         15.97         8.38 o
   9   5   8         57.76         56.98        11.39 o
  10   5   8          6.45          2.15         7.44 o
  11   5   8         61.34         64.70        12.46 o
  12   5   8          7.84         27.01        16.62 o
 -12   6   8          2.63         -7.43         5.12 o
 -11   6   8          2.60          2.84         5.32 o
 -10   6   8          1.62          1.16         4.87 o
  -9   6   8         37.13         36.01         9.35 o
  -8   6   8         56.63         54.53         9.41 o
  -7   6   8          0.63          9.13         6.28 o
  -6   6   8        131.17        163.42        13.83 o
  -5   6   8        150.23        176.59        27.01 o
  -4   6   8         39.42         25.90         8.06 o
  -3   6   8         20.97         14.98        11.43 o
  -2   6   8          1.03         -7.67        14.05 o
  -1   6   8          0.33          1.10        11.09 o
   0   6   8         40.63         36.01        11.18 o
   1   6   8         26.47         20.83         7.44 o
   2   6   8         10.65          4.28        21.81 o
   3   6   8          0.00         -6.04        11.43 o
   4   6   8          0.53        -12.65        13.67 o
   5   6   8          1.51        -11.02         9.70 o
   6   6   8          1.17         -8.69        11.11 o
   7   6   8          0.53          1.62         5.02 o
   8   6   8          7.03          7.78         5.64 o
   9   6   8          1.03          5.35         8.95 o
  -3   7   8         58.49        242.01        36.35 o
  -2   7   8        109.81        274.21        42.58 o
 -20   1   9          0.40          5.97         7.54 o
 -19   1   9          7.88         -0.90         5.62 o
 -18   1   9          6.54         -0.27         5.43 o
 -17   1   9          0.54          1.96         4.86 o
 -16   1   9         36.14         44.13         7.13 o
 -15   1   9          1.73          3.20         4.63 o
 -14   1   9        139.54        119.26         9.35 o
 -13   1   9         83.22         66.85         7.24 o
 -12   1   9        198.45        198.16        12.44 o
 -11   1   9         29.34         20.77         4.67 o
 -10   1   9        181.82        163.70        10.64 o
  -9   1   9        541.29        588.12        23.09 o
  -8   1   9        120.78         96.13         6.26 o
  -7   1   9        985.47       1041.20        22.45 o
  -6   1   9        362.82        380.32         8.65 o
  -5   1   9       1131.30       1083.61        15.28 o
  -4   1   9         13.19         14.92         2.32 o
  -3   1   9         47.13         34.11         2.92 o
  -2   1   9        365.33        407.56         8.07 o
  -1   1   9        200.42        204.62         6.94 o
   0   1   9          1.46          2.48         2.11 o
   1   1   9        669.09        703.38        19.24 o
   2   1   9          3.70          1.75         2.37 o
   3   1   9        364.38        385.02         9.24 o
   4   1   9        730.77        731.57        14.55 o
   5   1   9        390.65        397.20        10.09 o
   6   1   9          3.41          0.22         3.61 o
   7   1   9         69.45         68.96         7.16 o
   8   1   9        164.11        158.02         9.26 o
   9   1   9        243.18        205.29        10.80 o
  10   1   9        493.53        507.41        23.39 o
  11   1   9        724.82        701.62        19.09 o
  12   1   9         20.62         17.51         5.55 o
  13   1   9         23.49         31.68         9.55 o
  14   1   9         46.45         47.25        11.37 o
  15   1   9         60.69         47.70        11.68 o
  16   1   9          0.04         -9.35         7.34 o
  17   1   9          0.07          2.29         9.16 o
 -19   2   9         11.04         11.85         7.58 o
 -18   2   9          2.13          5.64         6.78 o
 -17   2   9          6.51          6.93         5.09 o
 -16   2   9         17.19         15.81         5.56 o
 -15   2   9          0.30         -0.81         4.29 o
 -14   2   9          3.08          4.85         4.47 o
 -13   2   9         80.78         80.19         7.30 o
 -12   2   9          0.88          1.25         4.49 o
 -11   2   9        522.11        495.68        13.25 o
 -10   2   9         55.22         58.18         5.19 o
  -9   2   9        941.59        876.89        20.44 o
  -8   2   9        545.74        530.75        11.29 o
  -7   2   9        189.52        169.64         8.64 o
  -6   2   9        995.92       1036.43        12.91 o
  -5   2   9         21.98         22.47         3.03 o
  -4   2   9       1404.19       1443.02        16.46 o
  -3   2   9        103.53        108.21         5.75 o
  -2   2   9         77.15         91.65         5.42 o
  -1   2   9        842.93        852.14        12.39 o
   0   2   9        766.62        749.02        12.70 o
   1   2   9         45.23         51.89         3.74 o
   2   2   9        953.31        917.64        11.62 o
   3   2   9          0.30         -0.11         1.98 o
   4   2   9        180.94        176.80         6.45 o
   5   2   9         49.58         45.91         4.49 o
   6   2   9          1.77         -3.56         3.09 o
   7   2   9        723.37        750.86        17.14 o
   8   2   9        156.21        139.71        10.34 o
   9   2   9        522.63        518.83        17.53 o
  10   2   9          4.40          1.00         4.86 o
  11   2   9          0.16          3.72         5.31 o
  12   2   9        110.84        115.05         9.88 o
  13   2   9          4.79         22.85         7.79 o
  14   2   9        225.77        230.58        30.12 o
  15   2   9         67.63         89.32        20.77 o
  16   2   9         70.01         83.09        20.77 o
 -18   3   9          0.05          2.37         7.69 o
 -17   3   9          2.33         -7.50         6.75 o
 -16   3   9          0.26          1.06         6.07 o
 -15   3   9          3.22         -1.21         4.77 o
 -14   3   9         88.82         79.88        10.07 o
 -13   3   9          7.00         13.75         5.36 o
 -12   3   9        269.67        285.86        11.34 o
 -11   3   9         15.46         10.48         4.18 o
 -10   3   9          0.27         -1.24         3.57 o
  -9   3   9         16.00         22.12         4.12 o
  -8   3   9        127.33        127.49         6.29 o
  -7   3   9        565.86        549.65        10.54 o
  -6   3   9        101.34         92.36         5.06 o
  -5   3   9        441.54        418.98         9.06 o
  -4   3   9        136.87        132.41         5.51 o
  -3   3   9         29.30         26.49         2.99 o
  -2   3   9          1.45         -1.83         1.93 o
  -1   3   9         13.92         20.36         2.65 o
   0   3   9          4.42          1.72         2.33 o
   1   3   9         13.91         13.05         2.83 o
   2   3   9        445.40        464.25         8.99 o
   3   3   9        400.63        390.67         9.99 o
   4   3   9        187.56        188.93         9.43 o
   5   3   9        689.05        685.35        18.87 o
   6   3   9         63.49         52.51         6.40 o
   7   3   9          7.31          5.72         4.70 o
   8   3   9          4.27          9.16         5.27 o
   9   3   9          1.47          2.65         6.17 o
  10   3   9          0.98          0.64         6.17 o
  11   3   9         37.59         46.58         9.88 o
  12   3   9          0.46          2.13         6.82 o
  13   3   9         21.03         25.03         9.24 o
  14   3   9         15.73         11.43        12.46 o
  15   3   9          5.06         13.50        13.50 o
 -17   4   9          0.04         -4.21         6.95 o
 -16   4   9          2.35         -3.88         6.95 o
 -15   4   9          0.22          0.31         6.21 o
 -14   4   9         20.08         22.01         6.89 o
 -13   4   9         48.27         41.91         8.02 o
 -12   4   9         51.41         44.40         7.79 o
 -11   4   9         71.73         66.19         8.22 o
 -10   4   9        815.62        828.89        21.99 o
  -9   4   9          0.23         -3.80         4.31 o
  -8   4   9          0.65          1.79         3.47 o
  -7   4   9        232.68        227.94         9.65 o
  -6   4   9        206.94        229.66         9.71 o
  -5   4   9         71.39         76.11         5.32 o
  -4   4   9          3.60          2.77         2.95 o
  -3   4   9        780.86        740.31        12.74 o
  -2   4   9         79.81         68.36         6.27 o
  -1   4   9          0.88          0.17         2.34 o
   0   4   9         67.15         64.15         5.18 o
   1   4   9        227.18        220.91        13.68 o
   2   4   9         83.49         71.58         5.41 o
   3   4   9        541.04        523.10        13.87 o
   4   4   9        408.86        396.05        13.28 o
   5   4   9        157.46        156.35        13.83 o
   6   4   9          1.32          3.53         5.98 o
   7   4   9          5.04         15.65         7.04 o
   8   4   9         15.33         10.54         7.43 o
   9   4   9         30.98         20.91         8.54 o
  10   4   9          3.22         -0.23         7.40 o
  11   4   9          5.44          2.28         7.30 o
  12   4   9         33.02         40.80        10.56 o
  13   4   9         16.41         32.34        10.10 o
 -14   5   9          8.92          8.98         8.83 o
 -13   5   9         37.21         28.04         8.08 o
 -12   5   9          6.14          5.93         6.21 o
 -11   5   9          0.41          2.91         5.47 o
 -10   5   9         17.87         23.45         7.98 o
  -9   5   9         32.71         39.76         6.48 o
  -8   5   9        183.64        214.30        11.32 o
  -7   5   9         59.73         65.72         7.10 o
  -6   5   9          0.06          1.68         3.91 o
  -5   5   9        308.77        330.08        15.23 o
  -4   5   9         17.25          9.95         4.31 o
  -3   5   9         33.51         40.88        11.39 o
  -2   5   9          4.99          3.92         6.15 o
  -1   5   9          0.07          3.70         7.06 o
   0   5   9        386.01        349.96        35.27 o
   1   5   9          9.76         11.33         5.12 o
   2   5   9          0.32          3.65         3.99 o
   3   5   9         16.72          6.51         4.65 o
   4   5   9        151.58        156.39        10.34 o
   5   5   9          4.61         -1.15         5.85 o
   6   5   9        207.11        176.00        11.76 o
   7   5   9          0.12        -10.09         6.73 o
   8   5   9         64.06         69.04        12.28 o
   9   5   9         13.95         13.39         8.84 o
  10   5   9        105.10        129.98        19.86 o
  11   5   9         60.39         44.24        14.54 o
 -11   6   9         53.41         57.94         8.98 o
 -10   6   9         47.45         55.82         7.98 o
  -9   6   9          0.27          3.12         5.19 o
  -8   6   9         67.98         68.55        12.46 o
  -7   6   9         32.10         33.24        10.39 o
  -6   6   9         11.76          8.31         8.31 o
  -5   6   9         37.54         42.58        10.39 o
  -4   6   9         37.52         30.10        42.07 o
  -3   6   9          0.06         -7.57        22.85 o
  -2   6   9         81.07         86.61        27.52 o
  -1   6   9         38.79         56.33        23.56 o
   0   6   9         27.17         26.28        27.52 o
   1   6   9         16.91          6.12        30.64 o
   2   6   9         10.01          4.81        21.29 o
   3   6   9        149.37        132.55        31.68 o
   4   6   9          6.53         -0.65        12.15 o
   5   6   9         82.05         89.04        13.21 o
   6   6   9          3.05         -5.07        15.06 o
   7   6   9        171.48        201.84        12.24 o
   8   6   9         38.94         46.61         8.17 o
 -20   0  10          0.78         19.52        10.63 o
 -19   0  10         11.40         21.29        11.94 o
 -18   0  10        136.47        165.06        17.98 o
 -17   0  10          8.80          9.12         8.42 o
 -16   0  10        110.21        123.35        14.69 o
 -15   0  10        142.68        126.02        14.31 o
 -14   0  10         20.36         43.83         9.16 o
 -13   0  10        222.44        198.24        24.93 o
 -12   0  10        471.44        464.89        57.65 o
 -11   0  10        152.51        164.76        13.95 o
 -10   0  10        332.64        345.20        17.25 o
  -9   0  10        998.80       1090.99        29.38 o
  -8   0  10        819.88        866.37        46.74 o
  -7   0  10         61.47         47.80         7.34 o
  -6   0  10         14.69         16.10         5.14 o
  -5   0  10        392.68        377.88        15.78 o
  -4   0  10         67.59         38.39         6.21 o
  -3   0  10        219.51        204.81        11.75 o
  -2   0  10        677.85        724.96        34.80 o
  -1   0  10        419.09        433.14        15.27 o
   0   0  10          5.40          0.27         2.80 o
   1   0  10        169.92        173.97         8.40 o
   2   0  10        401.87        375.36        12.75 o
   3   0  10         37.29         52.37         6.11 o
   4   0  10        441.76        422.17        39.99 o
   5   0  10         15.32         10.39         7.27 o
   6   0  10       2173.13       2269.47        67.51 o
   7   0  10        642.99        581.65        32.20 o
   8   0  10        309.82        263.82        25.97 o
   9   0  10       1876.46       1751.93        35.74 o
  10   0  10        210.45        183.74        24.41 o
  11   0  10         60.74         62.32        16.62 o
  12   0  10         59.40         41.55        14.54 o
  13   0  10         12.89         21.81        12.46 o
  14   0  10         25.02         23.89        13.50 o
  15   0  10          9.58         19.73        13.50 o
  16   0  10         12.30          0.00        12.46 o
 -20   1  10          9.95         15.11         7.34 o
 -19   1  10          0.09          4.00         5.97 o
 -18   1  10          1.97          3.88         5.40 o
 -17   1  10         11.03          6.00         5.36 o
 -16   1  10          0.92         -0.37         5.40 o
 -15   1  10         67.38         69.87         8.01 o
 -14   1  10         12.40          0.92         4.39 o
 -13   1  10        164.24        174.04        11.01 o
 -12   1  10         35.30         28.13         5.87 o
 -11   1  10         11.85          8.04         4.21 o
 -10   1  10          2.67          2.70         3.58 o
  -9   1  10        139.54        112.60         7.88 o
  -8   1  10        250.17        231.01        15.74 o
  -7   1  10         55.20         54.74         5.92 o
  -6   1  10        718.82        723.41        12.09 o
  -5   1  10        113.99        121.04         5.26 o
  -4   1  10        349.34        357.77         9.67 o
  -3   1  10        518.07        515.38        10.20 o
  -2   1  10        176.09        167.39         6.53 o
  -1   1  10         39.39         35.27         3.77 o
   0   1  10        158.12        155.76        10.76 o
   1   1  10        206.52        194.46         6.96 o
   2   1  10          0.54          3.75         2.67 o
   3   1  10         59.22         59.07         8.21 o
   4   1  10          5.04          4.82         3.88 o
   5   1  10         70.87         70.56         5.82 o
   6   1  10        577.76        537.14        16.94 o
   7   1  10       2074.26       2000.08        34.06 o
   8   1  10         51.77         48.49         7.34 o
   9   1  10        733.60        780.15        25.15 o
  10   1  10        333.96        348.66        13.58 o
  11   1  10         33.09         26.43         9.90 o
  12   1  10        123.29        157.82        16.51 o
  13   1  10          6.52          2.60         7.34 o
  14   1  10          0.45         -2.44         8.83 o
  15   1  10         12.28         14.02         9.55 o
  16   1  10         15.10         18.41        10.63 o
 -19   2  10          2.37          3.32         7.15 o
 -18   2  10          1.00         -4.41         5.64 o
 -17   2  10          1.72          3.19         5.90 o
 -16   2  10          0.17         -4.35         4.38 o
 -15   2  10         55.52         59.58         7.33 o
 -14   2  10          4.77         -0.97         4.02 o
 -13   2  10          1.67         -2.89         4.07 o
 -12   2  10          8.72          7.83         4.38 o
 -11   2  10        199.05        184.06         9.53 o
 -10   2  10        299.51        307.14         9.78 o
  -9   2  10         21.94         15.67         3.75 o
  -8   2  10         47.68         46.16         4.69 o
  -7   2  10         75.51         77.19         6.38 o
  -6   2  10        339.23        343.05         8.77 o
  -5   2  10        281.66        268.82         8.33 o
  -4   2  10         27.86         28.68         3.29 o
  -3   2  10        338.74        331.78         8.53 o
  -2   2  10        188.99        168.02        10.05 o
  -1   2  10        627.24        588.26        12.03 o
   0   2  10        578.52        597.04        10.89 o
   1   2  10        138.88        136.79         5.75 o
   2   2  10          1.39          6.13         2.26 o
   3   2  10          6.43          7.73         2.31 o
   4   2  10        201.83        217.90         9.57 o
   5   2  10         91.19         98.91         6.29 o
   6   2  10          1.03         -1.63         3.74 o
   7   2  10        152.56        162.20        12.49 o
   8   2  10        778.45        747.29        20.96 o
   9   2  10         35.77         19.32         6.13 o
  10   2  10          6.02          0.36         5.25 o
  11   2  10         21.14         20.44         6.96 o
  12   2  10        190.18        191.81        16.18 o
  13   2  10        179.63        138.14        22.85 o
  14   2  10         71.02         91.40        20.77 o
  15   2  10         82.89         82.05        20.77 o
 -18   3  10          1.57          2.52        15.06 o
 -17   3  10          1.78          7.37         7.98 o
 -16   3  10          9.83          9.69         7.69 o
 -15   3  10         56.78         47.13         8.63 o
 -14   3  10          0.61          4.75         5.09 o
 -13   3  10         55.70         52.70         7.31 o
 -12   3  10        357.16        374.83        14.16 o
 -11   3  10        168.77        151.59         8.85 o
 -10   3  10         56.27         63.07         6.19 o
  -9   3  10        658.33        632.36        14.44 o
  -8   3  10       1393.04       1407.74        21.19 o
  -7   3  10        222.86        229.26         7.98 o
  -6   3  10         68.16         83.35         5.13 o
  -5   3  10        113.00        115.26         8.12 o
  -4   3  10         10.95          9.28         3.21 o
  -3   3  10         46.14         50.16         4.77 o
  -2   3  10        193.78        216.33        12.78 o
  -1   3  10        676.99        651.69        11.58 o
   0   3  10        757.78        717.37        12.21 o
   1   3  10         51.14         51.15         4.45 o
   2   3  10        605.69        620.71        12.03 o
   3   3  10         36.32         35.33         3.95 o
   4   3  10          4.22          4.76         3.53 o
   5   3  10        328.73        312.77        11.55 o
   6   3  10          1.18          3.54         6.15 o
   7   3  10        216.26        198.25        13.45 o
   8   3  10         25.69         20.34         7.70 o
   9   3  10          3.02          3.68         6.38 o
  10   3  10         91.08         96.78        12.67 o
  11   3  10         39.01         45.31        10.26 o
  12   3  10         40.15         53.33        10.98 o
  13   3  10         67.96         81.22        13.97 o
  14   3  10        212.62        199.42        28.04 o
 -16   4  10          8.26          6.18         7.23 o
 -15   4  10          8.90          6.75         7.34 o
 -14   4  10          6.22         11.77         6.48 o
 -13   4  10         12.02         12.08         6.18 o
 -12   4  10         54.85         63.95         8.89 o
 -11   4  10        300.60        317.20        15.18 o
 -10   4  10         98.06        107.00         9.97 o
  -9   4  10         17.32          7.86         5.46 o
  -8   4  10        116.00        110.41        10.94 o
  -7   4  10        196.56        208.82        11.28 o
  -6   4  10         91.29        110.33         7.35 o
  -5   4  10        617.43        614.13        14.31 o
  -4   4  10        274.48        253.81         9.51 o
  -3   4  10          1.81          2.07         3.58 o
  -2   4  10        204.24        192.05         8.38 o
  -1   4  10          0.68         -3.54         3.03 o
   0   4  10         57.76         70.63         5.79 o
   1   4  10         16.16         12.77         5.16 o
   2   4  10        388.31        414.70        22.98 o
   3   4  10        252.48        274.87        14.82 o
   4   4  10         85.35         85.41         7.47 o
   5   4  10          4.64         -3.69         5.90 o
   6   4  10        136.93        143.47        22.80 o
   7   4  10          1.73         -3.92         6.39 o
   8   4  10         69.38         80.47        12.27 o
   9   4  10         17.69         26.31         9.26 o
  10   4  10         57.87         61.88        11.80 o
  11   4  10        215.21        253.27        20.42 o
  12   4  10          0.91          3.85         9.01 o
  13   4  10         25.02         18.06         9.82 o
 -14   5  10         44.80         42.76         9.89 o
 -13   5  10          0.37          9.07         6.95 o
 -12   5  10         32.24         31.74         8.31 o
 -11   5  10          0.15          2.60         5.88 o
 -10   5  10          7.15          7.76         6.21 o
  -9   5  10          1.66         -3.58         4.61 o
  -8   5  10         73.11         70.10         7.72 o
  -7   5  10          4.66         -0.11         4.40 o
  -6   5  10         11.43         15.71         4.84 o
  -5   5  10         19.62         18.84         5.60 o
  -4   5  10          6.60          0.61         4.23 o
  -3   5  10         17.99         14.51        13.21 o
  -2   5  10         46.95         43.67        13.48 o
  -1   5  10          3.24         -0.61         7.73 o
   0   5  10          0.04         -3.10        10.78 o
   1   5  10         31.32         37.49        10.49 o
   2   5  10          0.00         -1.66         5.53 o
   3   5  10        128.00        123.58        11.51 o
   4   5  10         12.81          9.98         7.50 o
   5   5  10         11.44          3.12         7.49 o
   6   5  10         14.72         14.53         6.16 o
   7   5  10         67.41         67.04        12.04 o
   8   5  10         19.11         16.39        14.39 o
   9   5  10          0.04          1.10         8.31 o
  10   5  10          3.30         -5.61         8.22 o
 -10   6  10         60.26         70.95         9.21 o
  -9   6  10         36.35         49.62         8.31 o
  -8   6  10          5.44         15.58         9.35 o
  -7   6  10         33.29         30.12        11.43 o
  -6   6  10          2.77          3.12         8.31 o
  -5   6  10          0.99         -5.19         7.27 o
  -4   6  10          0.91          5.19         8.31 o
  -3   6  10          1.34         -7.27         6.23 o
  -2   6  10          0.00          3.12         7.27 o
  -1   6  10         21.24         20.04        35.31 o
   0   6  10          1.79         -9.55        37.91 o
   1   6  10         24.91         14.78        22.33 o
   2   6  10         16.65         18.02        14.02 o
   3   6  10          5.67          3.34         7.33 o
   4   6  10          3.83          2.03         7.33 o
   5   6  10          2.06          4.67         8.26 o
   6   6  10          4.45          1.15         5.11 o
   7   6  10          2.33         -0.40         5.42 o
 -19   1  11          2.41         -2.54         5.83 o
 -18   1  11         17.99         22.68         8.10 o
 -17   1  11         89.48         87.08         9.55 o
 -16   1  11        103.06        103.08         9.90 o
 -15   1  11          5.74          0.71         5.01 o
 -14   1  11         57.21         47.13         6.94 o
 -13   1  11         73.11         88.14        11.05 o
 -12   1  11         73.30         82.34         7.88 o
 -11   1  11          7.05         12.30         6.30 o
 -10   1  11         51.63         54.90         6.48 o
  -9   1  11        300.47        324.83        11.79 o
  -8   1  11         17.83         12.97         4.21 o
  -7   1  11        620.07        669.32        12.44 o
  -6   1  11         13.15         13.36         3.16 o
  -5   1  11        577.34        570.48        10.62 o
  -4   1  11         34.50         31.12         2.93 o
  -3   1  11        828.04        781.31        12.63 o
  -2   1  11          1.38         -1.42         2.43 o
  -1   1  11         62.28         54.72         4.76 o
   0   1  11        200.02        179.97         7.97 o
   1   1  11        493.77        530.78        10.43 o
   2   1  11         61.10         72.30         6.28 o
   3   1  11          9.14          9.14         6.17 o
   4   1  11        207.66        194.96        11.43 o
   5   1  11        442.33        424.67        15.08 o
   6   1  11       1380.25       1364.64        27.33 o
   7   1  11        867.01        896.69        22.64 o
   8   1  11         95.99         87.81        12.76 o
   9   1  11         43.75         37.44         8.85 o
  10   1  11         32.27         33.64         9.46 o
  11   1  11         81.22         86.16        12.71 o
  12   1  11         22.98         22.97        16.10 o
  13   1  11         13.13         11.24         8.42 o
  14   1  11          0.36         -6.75         7.34 o
  15   1  11         13.05          5.19         9.16 o
 -19   2  11          7.80          6.60         7.54 o
 -18   2  11          1.25         -5.13         6.38 o
 -17   2  11          6.62          8.86         6.68 o
 -16   2  11          1.20         12.31         6.00 o
 -15   2  11          0.86         -0.22         4.73 o
 -14   2  11         15.70          8.71         6.40 o
 -13   2  11        199.71        178.51        10.48 o
 -12   2  11        314.14        355.81        12.51 o
 -11   2  11        221.92        217.55        10.55 o
 -10   2  11        414.94        428.84        12.53 o
  -9   2  11         20.49          5.09         3.53 o
  -8   2  11        114.00        121.79         6.73 o
  -7   2  11         14.06          8.98         3.05 o
  -6   2  11        288.67        290.96         8.74 o
  -5   2  11        759.80        777.75        13.67 o
  -4   2  11       1453.26       1438.58        18.84 o
  -3   2  11        291.38        263.58         9.06 o
  -2   2  11        372.64        343.92        13.70 o
  -1   2  11          0.17         -2.99         2.63 o
   0   2  11          7.35          9.13         3.33 o
   1   2  11          1.28         -1.09         2.94 o
   2   2  11         12.49          9.43         2.56 o
   3   2  11       1124.44       1169.35        17.25 o
   4   2  11          3.79          5.07         3.08 o
   5   2  11       1800.82       1870.34        24.66 o
   6   2  11        217.62        256.43        18.14 o
   7   2  11          1.09         -6.14         4.09 o
   8   2  11         78.01         76.99        13.38 o
   9   2  11         98.84         86.66        10.79 o
  10   2  11        296.50        341.41        16.32 o
  11   2  11         14.22         19.61         7.21 o
  12   2  11        191.09        148.53        23.89 o
  13   2  11         16.29          2.08        11.43 o
  14   2  11          0.56          7.27        12.46 o
  15   2  11          0.98          1.04        11.43 o
 -17   3  11         15.77          8.31         8.08 o
 -16   3  11         20.79         31.16         9.55 o
 -15   3  11          0.81         -1.57         5.94 o
 -14   3  11          0.57         -2.68         4.73 o
 -13   3  11          2.06          1.37         4.90 o
 -12   3  11        120.68        109.60         9.55 o
 -11   3  11          2.69         -0.50         4.71 o
 -10   3  11        245.74        258.57        11.15 o
  -9   3  11        422.32        423.52        12.33 o
  -8   3  11         37.55         29.25         5.62 o
  -7   3  11        311.13        297.42        10.37 o
  -6   3  11         55.46         48.81         4.81 o
  -5   3  11         15.53          7.17         4.14 o
  -4   3  11        197.29        197.94         8.58 o
  -3   3  11         32.83         31.31         4.24 o
  -2   3  11        756.39        753.57        13.28 o
  -1   3  11        223.47        219.06         9.99 o
   0   3  11        548.47        509.49        10.96 o
   1   3  11        731.71        746.25        13.08 o
   2   3  11         11.78          7.10         3.12 o
   3   3  11        110.21        106.82         5.80 o
   4   3  11        108.74         91.80         9.27 o
   5   3  11        149.08        149.88        11.64 o
   6   3  11          1.06         -6.87         4.58 o
   7   3  11         11.64         -3.90         5.86 o
   8   3  11        152.66        141.47        14.58 o
   9   3  11         56.48         46.22         9.91 o
  10   3  11          0.75         -0.40         9.70 o
  11   3  11         47.37         51.87        11.32 o
  12   3  11         50.31         62.87        13.57 o
  13   3  11        141.79        143.18        18.19 o
 -16   4  11         23.79         23.31         9.16 o
 -15   4  11         13.04         18.70         8.81 o
 -14   4  11        102.73         93.17        12.84 o
 -13   4  11          0.10         -5.71         5.23 o
 -12   4  11         15.92         24.83         6.89 o
 -11   4  11         99.68         85.77        12.87 o
 -10   4  11         11.83         13.68         6.18 o
  -9   4  11          1.77          0.53         4.84 o
  -8   4  11          5.55          7.08         5.74 o
  -7   4  11         25.26         15.81         6.49 o
  -6   4  11         33.61         32.83         5.94 o
  -5   4  11         47.82         45.07         6.41 o
  -4   4  11         66.78         52.73         6.68 o
  -3   4  11         80.55         78.83         9.28 o
  -2   4  11         35.01         28.10         7.33 o
  -1   4  11         21.46          9.21         7.20 o
   0   4  11         64.93         55.86         8.76 o
   1   4  11          4.08          2.94         4.22 o
   2   4  11          4.09          2.82         4.50 o
   3   4  11         39.80         25.86         6.21 o
   4   4  11         11.66         13.48         5.70 o
   5   4  11          4.13          4.33         5.75 o
   6   4  11          8.07          1.73        10.20 o
   7   4  11         33.22         41.65        11.97 o
   8   4  11         37.49         39.67        14.49 o
   9   4  11          1.77         -1.20         7.47 o
  10   4  11         13.56          7.84         8.85 o
  11   4  11         49.83         38.89        11.71 o
  12   4  11         12.40          5.41        10.72 o
 -13   5  11          6.07          9.94         7.48 o
 -12   5  11         75.48         93.92        20.25 o
 -11   5  11          6.22         -2.08         5.88 o
 -10   5  11         24.57         23.58         7.23 o
  -9   5  11        108.79        106.69        11.68 o
  -8   5  11         34.15         28.89         9.35 o
  -7   5  11          9.73         11.85         9.35 o
  -6   5  11         10.76          9.14         5.47 o
  -5   5  11          2.60          8.16         4.99 o
  -4   5  11         77.82         82.88         8.83 o
  -3   5  11         29.88         21.52         5.74 o
  -2   5  11         25.55         33.71        21.41 o
  -1   5  11          8.26          0.49        14.82 o
   0   5  11        135.22        162.46        23.85 o
   1   5  11          1.56          2.25         8.85 o
   2   5  11         36.41         44.86         9.75 o
   3   5  11         15.93         18.91         5.94 o
   4   5  11         78.89         86.13        10.17 o
   5   5  11          5.23          1.93        10.79 o
   6   5  11        153.37        171.68        14.30 o
   7   5  11         37.45         44.30        12.74 o
   8   5  11         49.98         57.83        14.52 o
   9   5  11         38.30         34.32        21.53 o
  -9   6  11         61.34         77.33         9.21 o
  -8   6  11          6.39         25.97        11.43 o
  -7   6  11          0.24         -3.12         8.31 o
  -6   6  11         49.89         65.44        13.50 o
  -5   6  11        106.08        115.29        15.58 o
  -4   6  11         32.93         65.44        13.50 o
  -3   6  11         10.47          6.23         8.31 o
  -2   6  11         28.07         38.43        11.43 o
  -1   6  11         30.40         16.62         9.35 o
   0   6  11          2.69          4.15         8.31 o
   1   6  11         41.45         54.01        12.46 o
   2   6  11          0.18         -7.27         7.27 o
   3   6  11         94.12        121.29        15.73 o
   4   6  11         22.62         26.23        10.69 o
   5   6  11         64.29         82.39         9.38 o
 -19   0  12         19.55         22.67        10.63 o
 -18   0  12         58.58         78.20        13.90 o
 -17   0  12          4.29          1.70         9.87 o
 -16   0  12         16.35         11.20         8.42 o
 -15   0  12          0.01         -1.56         6.61 o
 -14   0  12         17.86         30.12         9.16 o
 -13   0  12         11.57         18.20        10.39 o
 -12   0  12        108.54         90.93        12.10 o
 -11   0  12         24.49         16.83         8.31 o
 -10   0  12         37.89         39.11         8.42 o
  -9   0  12        303.92        336.72        30.12 o
  -8   0  12        196.00        180.48        14.31 o
  -7   0  12        501.10        488.53        20.19 o
  -6   0  12        199.07        215.05        14.69 o
  -5   0  12        968.94        995.72        27.91 o
  -4   0  12         14.90          8.03         5.47 o
  -3   0  12        106.22        101.72        11.02 o
  -2   0  12        236.57        233.13         9.16 o
  -1   0  12         27.62         23.24         4.52 o
   0   0  12          9.41          8.44         3.41 o
   1   0  12        177.67        162.28         8.52 o
   2   0  12       1798.17       1833.71        29.23 o
   3   0  12       1226.41       1149.46        25.24 o
   4   0  12        450.87        475.70        29.08 o
   5   0  12       2499.47       2571.71        75.82 o
   6   0  12        199.50        188.00        22.85 o
   7   0  12          8.72         17.66         9.35 o
   8   0  12        224.75        201.50        23.89 o
   9   0  12        170.15        175.53        23.89 o
  10   0  12        129.09        120.48        21.81 o
  11   0  12        389.21        354.18        34.28 o
  12   0  12         13.14         14.54        12.46 o
  13   0  12         25.91         37.39        16.62 o
  14   0  12         50.29         63.36        19.73 o
  15   0  12         32.44         41.55        18.70 o
 -19   1  12          0.01         -5.09         5.77 o
 -18   1  12         22.77         25.54         7.13 o
 -17   1  12         48.67         58.38         8.81 o
 -16   1  12         22.06         29.28         6.97 o
 -15   1  12          0.10         -2.99         4.62 o
 -14   1  12         98.33        127.92        11.35 o
 -13   1  12          1.09         -4.93         4.15 o
 -12   1  12          6.45          8.61         4.91 o
 -11   1  12        305.57        303.73        15.89 o
 -10   1  12         44.46         50.04         6.32 o
  -9   1  12         26.77         20.16         4.86 o
  -8   1  12         59.13         64.53         6.12 o
  -7   1  12         19.39         17.27         3.69 o
  -6   1  12        619.93        619.03        11.86 o
  -5   1  12          0.22         -0.49         2.86 o
  -4   1  12         39.23         33.41         4.15 o
  -3   1  12        131.55        120.62         6.56 o
  -2   1  12          3.81          3.95         2.99 o
  -1   1  12         81.62         69.73         6.76 o
   0   1  12        310.66        298.13        10.60 o
   1   1  12         34.14         41.31         4.66 o
   2   1  12       1495.94       1446.43        25.76 o
   3   1  12        477.35        472.37        15.94 o
   4   1  12        535.35        499.85        22.46 o
   5   1  12        522.03        537.72        18.16 o
   6   1  12        321.90        352.75        15.34 o
   7   1  12        139.81         98.23        10.04 o
   8   1  12        380.73        442.17        29.68 o
   9   1  12         19.69         16.42         7.69 o
  10   1  12          9.86         21.29         8.08 o
  11   1  12          2.80         -0.52         7.34 o
  12   1  12        113.05        107.62        15.42 o
  13   1  12          0.58         -4.80         7.69 o
  14   1  12         10.38         -0.17         9.16 o
 -18   2  12         21.96         19.97         8.18 o
 -17   2  12          0.10         -1.30         7.04 o
 -16   2  12         49.97         59.21         9.89 o
 -15   2  12        117.33        108.53         9.15 o
 -14   2  12        336.91        350.85        13.73 o
 -13   2  12          0.04         -4.66         4.00 o
 -12   2  12        109.15        104.08         8.23 o
 -11   2  12         21.88         24.37         5.12 o
 -10   2  12         75.28         68.45         6.62 o
  -9   2  12          6.07         -1.23         3.59 o
  -8   2  12          1.36         -0.60         3.24 o
  -7   2  12        265.43        254.87         9.32 o
  -6   2  12        122.10        121.94         6.68 o
  -5   2  12        256.27        247.34         9.62 o
  -4   2  12        172.57        197.36        12.93 o
  -3   2  12         11.63         15.01         3.82 o
  -2   2  12          9.82          8.23         3.51 o
  -1   2  12        197.42        177.54         8.54 o
   0   2  12         63.43         63.72         5.66 o
   1   2  12        202.01        196.21         7.79 o
   2   2  12        124.64        118.49         5.93 o
   3   2  12        240.73        222.80        11.36 o
   4   2  12        687.85        625.18        18.95 o
   5   2  12          3.89          2.95         5.16 o
   6   2  12          0.10         -6.60         4.40 o
   7   2  12         20.90         18.39         6.75 o
   8   2  12         45.89         19.64         6.47 o
   9   2  12        192.18        189.24        18.29 o
  10   2  12         40.67         56.83         9.24 o
  11   2  12         91.40        108.62        25.97 o
  12   2  12          1.38         -8.31        10.39 o
  13   2  12          2.13         -7.27        10.39 o
  14   2  12          0.70          2.08        12.46 o
 -17   3  12          0.07          2.92         7.69 o
 -16   3  12         15.28         19.73         8.81 o
 -15   3  12          3.72          1.82         6.27 o
 -14   3  12         34.74         36.87         8.35 o
 -13   3  12        246.44        238.24        13.53 o
 -12   3  12        131.00        122.97        10.08 o
 -11   3  12          5.67          1.19         4.63 o
 -10   3  12          8.16         11.96         5.01 o
  -9   3  12          0.00         -3.60         4.06 o
  -8   3  12          8.74          9.77         4.10 o
  -7   3  12          2.55         -3.33         3.42 o
  -6   3  12        167.40        164.43         8.72 o
  -5   3  12        382.81        350.65        16.49 o
  -4   3  12        547.83        515.09        14.16 o
  -3   3  12          0.46         -5.02         3.35 o
  -2   3  12         86.05        110.19        11.12 o
  -1   3  12         61.94         44.27         5.64 o
   0   3  12          6.19          6.22         3.82 o
   1   3  12        881.00        853.34        19.42 o
   2   3  12         44.57         46.14         5.09 o
   3   3  12        279.00        246.35        10.43 o
   4   3  12          0.10         -0.49         3.97 o
   5   3  12          0.02         -6.17         5.97 o
   6   3  12         22.26         16.43         7.97 o
   7   3  12         53.25         29.09        14.44 o
   8   3  12          0.51         -6.63         8.91 o
   9   3  12         22.60         23.17         9.44 o
  10   3  12        178.39        176.60        17.30 o
  11   3  12          0.22          1.73         8.45 o
  12   3  12         37.87         51.67        12.71 o
  13   3  12          9.41          1.85         9.89 o
 -15   4  12         27.53         43.53        10.63 o
 -14   4  12         55.35         56.97        11.02 o
 -13   4  12         16.12         22.30        12.13 o
 -12   4  12          4.32          2.44         5.56 o
 -11   4  12         20.32         30.36         7.06 o
 -10   4  12         76.92         64.62         8.74 o
  -9   4  12        118.60        105.21        10.18 o
  -8   4  12          0.05         -1.45         5.47 o
  -7   4  12         78.46         78.25         9.89 o
  -6   4  12         73.05         54.72         8.72 o
  -5   4  12        101.73        101.61        10.63 o
  -4   4  12        166.12        158.06        12.71 o
  -3   4  12          1.23         -1.04         4.28 o
  -2   4  12        621.04        577.10        17.24 o
  -1   4  12         38.43         41.16         6.72 o
   0   4  12         36.36         43.55        14.92 o
   1   4  12          4.55         -2.97         6.89 o
   2   4  12         37.80         46.75        18.12 o
   3   4  12         24.76         24.53         9.41 o
   4   4  12         95.14         94.55         9.46 o
   5   4  12         18.48          5.61         9.59 o
   6   4  12         93.42         76.30        16.27 o
   7   4  12        203.72        215.82        18.34 o
   8   4  12         38.15         50.25        18.27 o
   9   4  12        147.28        135.35        25.54 o
  10   4  12         15.18          9.18        14.73 o
  11   4  12         99.71        121.84        33.12 o
 -13   5  12          4.76          5.49        12.46 o
 -12   5  12          0.85         -2.60         6.61 o
 -11   5  12         29.31         34.95         9.16 o
 -10   5  12         31.60         31.85        11.43 o
  -9   5  12          8.47         14.89         6.49 o
  -8   5  12          4.77         -3.67         5.47 o
  -7   5  12         62.75         61.14         8.98 o
  -6   5  12         22.69         24.71         6.72 o
  -5   5  12         10.15          7.66         5.74 o
  -4   5  12         13.90         15.64         6.21 o
  -3   5  12         38.15         50.97         7.98 o
  -2   5  12         25.51         34.63         9.87 o
  -1   5  12         22.90         21.70        13.74 o
   0   5  12          0.89        -13.20        16.33 o
   1   5  12          2.75         -6.18         8.07 o
   2   5  12         30.07         30.20        11.03 o
   3   5  12         12.84         15.72         9.55 o
   4   5  12         33.28         22.80        15.61 o
   5   5  12          0.00         -0.03        11.40 o
   6   5  12          4.28         -2.48        11.39 o
   7   5  12          0.73         -4.56         5.71 o
   8   5  12          1.42         -4.81         9.33 o
  -8   6  12          2.58          1.82         5.74 o
  -7   6  12          0.74         -1.04         9.35 o
  -6   6  12          0.29          3.12         8.31 o
  -5   6  12         11.14         13.50         9.35 o
  -4   6  12          4.30         -9.35         8.31 o
  -3   6  12         47.54         49.86        13.50 o
  -2   6  12          3.68        -10.91         7.27 o
  -1   6  12         29.21         21.81        10.39 o
   0   6  12          0.77         -8.31         8.31 o
   1   6  12          2.82          9.35        10.39 o
   2   6  12         25.59         38.43        12.46 o
   3   6  12          2.50         13.17         9.59 o
   4   6  12         50.03         45.25        19.73 o
 -18   1  13         48.09         50.81         9.72 o
 -17   1  13         38.53         34.18         7.80 o
 -16   1  13        109.56        113.66        10.79 o
 -15   1  13          5.66         -4.68         4.74 o
 -14   1  13         38.12         31.74         7.66 o
 -13   1  13          7.31         -0.86         4.63 o
 -12   1  13         38.20         29.40         6.09 o
 -11   1  13         82.23         76.83         8.01 o
 -10   1  13         10.78          7.62         4.79 o
  -9   1  13        144.46        142.46         8.47 o
  -8   1  13          0.43         -0.90         3.63 o
  -7   1  13        479.86        465.76        12.50 o
  -6   1  13          5.81          1.10         2.83 o
  -5   1  13        137.21        116.84         5.71 o
  -4   1  13        258.45        236.92        16.50 o
  -3   1  13        925.40        951.23        16.73 o
  -2   1  13        210.59        194.91        10.75 o
  -1   1  13          0.61         -2.72         3.35 o
   0   1  13        777.84        781.72        15.56 o
   1   1  13        992.45        952.95        16.79 o
   2   1  13        397.98        367.49        10.67 o
   3   1  13        172.52        168.53        11.78 o
   4   1  13         24.91         18.94         5.94 o
   5   1  13          7.32          0.28         4.57 o
   6   1  13          4.34          7.45         5.58 o
   7   1  13          5.05         11.10         6.18 o
   8   1  13        140.73        151.65        33.76 o
   9   1  13         87.84         64.34        15.58 o
  10   1  13         30.40         34.16         9.89 o
  11   1  13         41.32         54.08        11.68 o
  12   1  13         15.93         18.38        10.91 o
  13   1  13         29.46         30.64        11.75 o
  14   1  13         10.06         18.70        14.54 o
 -18   2  13          1.05          2.10         7.29 o
 -17   2  13         12.11          4.14         6.68 o
 -16   2  13        149.93        148.60        12.04 o
 -15   2  13        102.29        101.44        10.39 o
 -14   2  13         70.65         78.36         8.25 o
 -13   2  13          0.53          4.45         4.74 o
 -12   2  13         24.31         22.70         5.47 o
 -11   2  13         12.91          0.60         4.14 o
 -10   2  13         96.66        104.33         8.14 o
  -9   2  13         12.07         14.77         4.57 o
  -8   2  13        665.72        655.50        15.39 o
  -7   2  13         16.56         19.65         5.81 o
  -6   2  13        596.74        616.39        13.11 o
  -5   2  13         27.66         27.50         4.26 o
  -4   2  13         14.38         24.15         4.08 o
  -3   2  13        465.23        497.06        16.98 o
  -2   2  13        312.33        305.62        11.04 o
  -1   2  13       1428.00       1381.99        28.10 o
   0   2  13          0.99         -1.86         3.57 o
   1   2  13       1450.19       1429.31        18.49 o
   2   2  13        143.61        152.36        13.22 o
   3   2  13          6.90          1.82         3.57 o
   4   2  13         99.43         92.65         9.74 o
   5   2  13        178.59        141.63        11.30 o
   6   2  13          1.64          3.80         5.46 o
   7   2  13         80.04         66.04        13.17 o
   8   2  13        164.55        147.04        13.94 o
   9   2  13          1.49          2.82         6.07 o
  10   2  13         98.87        116.79        15.78 o
  11   2  13          0.41        -12.46        10.39 o
  12   2  13         11.33         -5.19        10.39 o
  13   2  13        112.47        170.34        28.04 o
 -16   3  13         11.69         17.03         9.16 o
 -15   3  13          3.84         -2.41         6.95 o
 -14   3  13          6.10         -0.24         6.33 o
 -13   3  13         57.89         56.33         7.84 o
 -12   3  13          2.92         -4.67         4.91 o
 -11   3  13         93.11         97.63         9.19 o
 -10   3  13          0.53         -1.64         4.77 o
  -9   3  13          0.01         -4.97         4.06 o
  -8   3  13         81.93         84.27         7.91 o
  -7   3  13         14.55         14.76         5.06 o
  -6   3  13        327.55        316.46        15.09 o
  -5   3  13         19.62         21.67         5.12 o
  -4   3  13        601.27        596.31        15.87 o
  -3   3  13        224.64        223.46        12.10 o
  -2   3  13        183.87        190.75        10.79 o
  -1   3  13         14.36          7.89         4.33 o
   0   3  13         91.46         73.45         7.10 o
   1   3  13          2.49          4.69         4.00 o
   2   3  13          5.76          6.27         5.61 o
   3   3  13        109.51         99.67         9.14 o
   4   3  13        395.64        380.03        13.96 o
   5   3  13         37.49         20.07         9.22 o
   6   3  13          0.27         -0.67        14.36 o
   7   3  13         80.59         61.41        13.92 o
   8   3  13          2.59        -12.31        10.73 o
   9   3  13         44.84         37.24        10.89 o
  10   3  13          7.40         23.10        10.48 o
  11   3  13         13.61         33.30        12.46 o
  12   3  13         21.69         30.64        18.18 o
 -15   4  13          7.19         10.91         8.08 o
 -14   4  13          0.11         -2.41         6.95 o
 -13   4  13          0.14         -3.12         6.61 o
 -12   4  13          0.02          4.51         6.07 o
 -11   4  13         11.94         10.89         7.47 o
 -10   4  13          0.78          7.70         9.45 o
  -9   4  13         18.39          1.04         6.21 o
  -8   4  13         10.72         10.39         6.95 o
  -7   4  13          0.36         -2.08         5.47 o
  -6   4  13          0.65          3.19         5.47 o
  -5   4  13         90.61         80.30        10.20 o
  -4   4  13          0.12         -3.86         5.19 o
  -3   4  13         34.46         30.00         7.23 o
  -2   4  13         39.62         42.66         8.83 o
  -1   4  13         77.92         64.69         9.73 o
   0   4  13          3.44         -3.44         4.73 o
   1   4  13         15.92          4.27         9.52 o
   2   4  13          0.73         -5.17        11.26 o
   3   4  13         33.41         34.46        10.04 o
   4   4  13          0.56         -2.25         7.25 o
   5   4  13          3.03          0.53         9.89 o
   6   4  13         28.31         20.56        11.45 o
   7   4  13         82.84        100.27        22.39 o
   8   4  13         17.91          5.45        19.03 o
   9   4  13          6.95          8.08         9.41 o
  10   4  13          0.10          3.20         9.35 o
 -12   5  13          3.25          2.51         6.95 o
 -11   5  13          3.37          1.31         6.95 o
 -10   5  13         13.11          9.35         7.34 o
  -9   5  13          0.62          7.82         6.95 o
  -8   5  13          2.51         14.66         6.49 o
  -7   5  13         67.61         64.64         9.73 o
  -6   5  13          3.74          8.55         5.96 o
  -5   5  13         50.15         53.58         8.72 o
  -4   5  13         28.24         33.94         7.23 o
  -3   5  13          0.84          1.45         5.19 o
  -2   5  13          3.46          4.54         5.74 o
  -1   5  13         56.94         59.53         8.98 o
   0   5  13         96.04        103.77        40.66 o
   1   5  13          0.58         -7.48        21.10 o
   2   5  13         69.81         66.64        21.26 o
   3   5  13         11.60          4.42        12.59 o
   4   5  13         11.35          2.98        13.04 o
   5   5  13         51.09         42.47        18.32 o
   6   5  13         36.57         32.18         8.04 o
   7   5  13         30.05         33.51         8.50 o
  -6   6  13         64.45         75.82        16.62 o
  -5   6  13          9.08          7.27        10.39 o
  -4   6  13          4.79         -3.12         9.35 o
  -3   6  13         22.37          5.19        10.39 o
  -2   6  13         20.70         38.43        12.46 o
  -1   6  13          8.72         19.73        11.43 o
   1   6  13         38.34         61.28        15.58 o
 -18   0  14          0.59          6.23         9.55 o
 -17   0  14          2.74         -3.64         8.08 o
 -16   0  14          0.17         -5.50        13.50 o
 -15   0  14         23.54         28.04         9.89 o
 -14   0  14          1.66         -2.24         6.95 o
 -13   0  14         12.02         22.62         8.42 o
 -12   0  14         19.12         14.44         7.69 o
 -11   0  14         28.10         49.34         9.89 o
 -10   0  14          0.80          3.46         6.49 o
  -9   0  14        337.23        350.14        19.10 o
  -8   0  14         47.42         33.60         8.42 o
  -7   0  14        469.77        521.97        22.03 o
  -6   0  14        300.24        314.01        18.63 o
  -5   0  14        373.27        387.17        53.49 o
  -4   0  14        242.97        233.92        16.84 o
  -3   0  14        394.95        388.31        20.78 o
  -2   0  14       1766.07       1761.48        30.54 o
  -1   0  14        223.44        190.86         9.97 o
   0   0  14        491.83        461.74        13.82 o
   1   0  14       1100.83       1114.10        26.09 o
   2   0  14       2818.45       2724.59        48.57 o
   3   0  14         66.22         41.92         9.46 o
   4   0  14          0.66        -10.39         7.27 o
   5   0  14        182.08        143.33        21.81 o
   6   0  14        282.76        300.17        31.16 o
   7   0  14        399.48        417.54        32.20 o
   8   0  14         33.11         25.97        12.46 o
   9   0  14        159.67        213.96        28.04 o
  10   0  14          6.64         13.50        12.46 o
  11   0  14        227.55        292.90        35.31 o
  12   0  14         89.09         91.40        21.81 o
  13   0  14        135.58        132.95        25.97 o
 -18   1  14        113.27        156.82        28.39 o
 -17   1  14          1.09          0.93         5.96 o
 -16   1  14          3.92          3.77         5.96 o
 -15   1  14         23.38          9.25         5.92 o
 -14   1  14          0.68         -4.39         4.59 o
 -13   1  14          1.75         -0.23         4.49 o
 -12   1  14         33.57         31.47         6.48 o
 -11   1  14         10.70          7.00         4.79 o
 -10   1  14        182.97        164.08        14.12 o
  -9   1  14         41.92         34.50         5.45 o
  -8   1  14         39.67         40.40         5.66 o
  -7   1  14          1.65          0.59         3.68 o
  -6   1  14        184.33        184.90         9.66 o
  -5   1  14         95.36        109.37         7.29 o
  -4   1  14          0.48         -0.55         3.42 o
  -3   1  14        544.70        541.16        12.74 o
  -2   1  14       1124.53       1090.36        22.59 o
  -1   1  14          1.94          0.06         4.39 o
   0   1  14         16.12         10.08         5.39 o
   1   1  14         37.91         31.88         5.03 o
   2   1  14         71.71         77.70         6.85 o
   3   1  14        454.95        459.91        18.51 o
   4   1  14         67.82         83.04         9.30 o
   5   1  14         67.96         43.61         8.82 o
   6   1  14         32.51         28.17         6.98 o
   7   1  14          0.00          0.21         5.58 o
   8   1  14        176.37        177.88        17.98 o
   9   1  14          0.20         -2.57         6.95 o
  10   1  14         13.93         -1.61        11.94 o
  11   1  14         33.37         22.48        10.20 o
  12   1  14        117.71        148.54        19.10 o
  13   1  14          4.19         -4.15        12.46 o
 -17   2  14          2.54         13.67         7.58 o
 -16   2  14          5.13         -2.90         6.26 o
 -15   2  14         19.01          9.89         6.72 o
 -14   2  14         14.54         -0.65         5.32 o
 -13   2  14          4.19          0.05         5.43 o
 -12   2  14          7.85          5.76         4.63 o
 -11   2  14         20.91         17.53         5.04 o
 -10   2  14         31.39         29.94         5.45 o
  -9   2  14          0.41          0.73         3.84 o
  -8   2  14         24.81         14.79         4.59 o
  -7   2  14          0.02         -1.29         3.65 o
  -6   2  14          7.31          6.21         3.97 o
  -5   2  14        356.06        354.49        11.43 o
  -4   2  14         80.50         69.91         7.27 o
  -3   2  14         51.46         51.23         6.60 o
  -2   2  14        370.19        344.56        12.95 o
  -1   2  14        224.28        216.42        11.76 o
   0   2  14         16.38         15.96         5.10 o
   1   2  14         54.06         69.91         6.64 o
   2   2  14          0.57          2.05         3.74 o
   3   2  14          3.89         -3.85         3.51 o
   4   2  14         12.89         19.81         5.54 o
   5   2  14         19.84         25.38         6.68 o
   6   2  14         18.91         19.99         6.72 o
   7   2  14          1.14         -2.64         5.33 o
   8   2  14          8.12         -5.19         6.91 o
   9   2  14         16.30         11.08         8.72 o
  10   2  14          4.97          8.94        15.06 o
  11   2  14          2.44         -6.23        11.43 o
  12   2  14          3.95         -4.15        11.43 o
 -16   3  14          2.33         17.42         9.87 o
 -15   3  14          0.29          4.72         7.98 o
 -14   3  14          6.67         15.65         7.16 o
 -13   3  14          1.33         -0.06         6.07 o
 -12   3  14         14.53         19.32         6.32 o
 -11   3  14          0.31         -3.50         4.75 o
 -10   3  14         18.13         17.91         5.68 o
  -9   3  14          7.95          7.70         5.01 o
  -8   3  14        148.09        133.47         9.55 o
  -7   3  14         29.23         18.59         5.46 o
  -6   3  14          8.53          3.96         7.15 o
  -5   3  14        243.66        228.94        14.09 o
  -4   3  14         11.72          8.31         5.40 o
  -3   3  14        623.18        574.53        34.06 o
  -2   3  14         57.20         62.04         8.54 o
  -1   3  14        352.69        321.20        15.83 o
   0   3  14         13.69          4.50         5.40 o
   1   3  14         40.14         41.34         8.37 o
   2   3  14         44.30         45.95         7.02 o
   3   3  14         34.45         40.65         6.82 o
   4   3  14          0.77          0.20         4.55 o
   5   3  14          0.03         -3.72         6.83 o
   6   3  14         28.81         23.09        19.77 o
   7   3  14          6.59         -9.15        17.83 o
   8   3  14         81.53         82.68        14.47 o
   9   3  14          1.82          5.65         8.98 o
  10   3  14        106.03        145.11        18.72 o
  11   3  14         22.22         11.17        10.48 o
 -14   4  14          0.27          0.54         7.69 o
 -13   4  14          6.51         10.91         8.08 o
 -12   4  14          2.73         -1.32         5.84 o
 -11   4  14         19.19         32.29        10.51 o
 -10   4  14          1.01          3.75         9.21 o
  -9   4  14         86.17         91.38        12.10 o
  -8   4  14          3.13          5.19         6.21 o
  -7   4  14         41.06         41.39         8.81 o
  -6   4  14        195.91        177.33        14.94 o
  -5   4  14         14.33         10.14         6.21 o
  -4   4  14         92.95        111.79        12.23 o
  -3   4  14         59.59         62.06        10.20 o
  -2   4  14         97.42         98.46        16.62 o
  -1   4  14          5.68         14.65         6.72 o
   0   4  14        134.36        116.36        12.46 o
   1   4  14          9.46          8.31         6.49 o
   2   4  14         61.29         40.48        15.45 o
   3   4  14        182.99        162.33        13.19 o
   4   4  14         69.55         56.92        20.39 o
   5   4  14        123.02        115.43        22.94 o
   6   4  14         22.50         22.38        17.53 o
   7   4  14         89.06         82.18        15.70 o
   8   4  14         22.42         24.34        10.73 o
   9   4  14          3.38         -1.25         8.64 o
 -11   5  14         20.34         15.58         8.42 o
 -10   5  14         21.17         18.83        16.10 o
  -9   5  14         18.66         17.46        15.06 o
  -8   5  14         19.16         16.07        10.39 o
  -7   5  14         24.75         30.30         8.42 o
  -6   5  14         22.14         35.05        19.22 o
  -5   5  14          4.89         -0.52         5.88 o
  -4   5  14         37.97         37.17         7.98 o
  -3   5  14          1.05          4.35         5.74 o
  -2   5  14          8.86         15.00         6.49 o
  -1   5  14         37.94         37.39        13.50 o
   0   5  14         99.96         96.41        11.22 o
   1   5  14          0.05          2.38         5.96 o
   2   5  14         33.35         36.37         7.65 o
   3   5  14          0.04         -3.08         5.28 o
   4   5  14          2.63          3.83         6.41 o
   5   5  14          0.12          5.16         6.65 o
 -17   1  15          0.43          7.46         9.35 o
 -16   1  15         15.27         10.77         7.02 o
 -15   1  15          1.43         -1.60        10.23 o
 -14   1  15          0.75         -2.64         5.13 o
 -13   1  15          1.35         -3.67         4.62 o
 -12   1  15          1.25         -6.06         4.04 o
 -11   1  15         20.80         24.62         5.55 o
 -10   1  15          1.08          7.44         4.57 o
  -9   1  15         28.91         26.71         6.31 o
  -8   1  15         44.67         46.24         6.10 o
  -7   1  15        751.60        747.86        16.88 o
  -6   1  15        286.02        250.33        10.84 o
  -5   1  15        191.82        174.06         9.17 o
  -4   1  15       1353.11       1362.00        22.15 o
  -3   1  15        290.33        274.51        13.42 o
  -2   1  15         63.12         58.80         7.10 o
  -1   1  15          0.22         -5.26         3.51 o
   0   1  15        288.42        259.83        11.22 o
   1   1  15         99.70         88.23         7.29 o
   2   1  15         37.85         49.05         6.12 o
   3   1  15        154.79        141.63         9.24 o
   4   1  15         23.02         22.10         5.01 o
   5   1  15        120.79        108.17        10.70 o
   6   1  15         28.75         30.09         7.38 o
   7   1  15         51.70         62.32        11.75 o
   8   1  15         10.48         11.43         8.08 o
   9   1  15        124.42        134.53        16.84 o
  10   1  15          2.66         -7.27         8.08 o
  11   1  15        142.56        163.02        19.45 o
  12   1  15         10.75         10.39        14.54 o
 -16   2  15          0.69          9.81         7.41 o
 -15   2  15          2.65         -8.48         5.69 o
 -14   2  15         34.86         30.00         7.46 o
 -13   2  15          6.06         -4.15         5.14 o
 -12   2  15         42.21         36.45         7.39 o
 -11   2  15         14.17          6.98         6.68 o
 -10   2  15        156.47        163.92         9.84 o
  -9   2  15         43.18         36.96         5.70 o
  -8   2  15         87.29         81.49         7.29 o
  -7   2  15        373.69        415.49        12.93 o
  -6   2  15         77.11         89.81         9.29 o
  -5   2  15        596.26        615.79        15.07 o
  -4   2  15          6.86          3.55         4.91 o
  -3   2  15        615.24        603.95        17.37 o
  -2   2  15          3.55          0.06         4.39 o
  -1   2  15        275.75        288.56        14.01 o
   0   2  15        435.68        407.54        18.14 o
   1   2  15        204.92        220.14        12.87 o
   2   2  15          1.02          3.47         4.24 o
   3   2  15         50.48         52.04         6.46 o
   4   2  15        102.82        106.05         8.57 o
   5   2  15         31.09         36.63        12.79 o
   6   2  15        132.32        135.93        18.70 o
   7   2  15         31.16         46.34        11.02 o
   8   2  15         34.02         36.71        10.63 o
   9   2  15         47.62         60.24        12.84 o
  10   2  15        116.59        108.02        22.85 o
  11   2  15          7.67         14.54        14.54 o
 -15   3  15         15.27         18.70         9.55 o
 -14   3  15          0.64         -5.97         6.18 o
 -13   3  15          3.84          5.20         6.38 o
 -12   3  15          4.55          1.70         6.45 o
 -11   3  15         26.09         38.93         6.96 o
 -10   3  15         45.50         33.16         6.72 o
  -9   3  15         16.49         22.76         5.79 o
  -8   3  15         97.79         90.55         8.64 o
  -7   3  15         29.40         31.22         7.33 o
  -6   3  15         16.77         29.58         6.87 o
  -5   3  15         26.45         17.27         6.18 o
  -4   3  15          6.98         18.18         6.18 o
  -3   3  15         34.67         49.95         8.14 o
  -2   3  15        130.47        167.69        12.75 o
  -1   3  15          1.66         -5.31         4.72 o
   0   3  15        320.27        272.52        15.26 o
   1   3  15        143.23        125.50        10.13 o
   2   3  15         40.77         30.86         6.82 o
   3   3  15        100.95        109.58         9.85 o
   4   3  15         15.03         20.74         6.41 o
   5   3  15          1.25          2.36         5.09 o
   6   3  15         19.92         15.91         7.16 o
   7   3  15          0.17         -3.12         7.98 o
   8   3  15         26.15         45.33        12.23 o
   9   3  15         26.03         41.40        12.46 o
 -13   4  15          6.16         11.61         8.42 o
 -12   4  15          2.81         10.04         6.87 o
 -11   4  15          4.42         12.21         6.38 o
 -10   4  15          0.41          0.06         6.21 o
  -9   4  15         10.95         -5.01         6.21 o
  -8   4  15          9.93          8.31         6.95 o
  -7   4  15         62.73         63.71        10.48 o
  -6   4  15         60.75         47.64         9.16 o
  -5   4  15          8.91          3.92         6.49 o
  -4   4  15          8.45          7.71        11.43 o
  -3   4  15         54.26         35.31        11.43 o
  -2   4  15         13.48         21.47        10.91 o
  -1   4  15          4.70         15.11         7.23 o
   0   4  15         44.52         34.75         8.72 o
   1   4  15          1.01         -0.97         5.74 o
   2   4  15         20.32         16.15         6.89 o
   3   4  15         18.09         22.31         7.27 o
   4   4  15         10.93         15.43         7.27 o
   5   4  15          1.01          7.65         6.74 o
   6   4  15          0.22         -4.80         6.02 o
   7   4  15         52.26         61.90        10.45 o
  -9   5  15         42.64         43.12        10.91 o
  -8   5  15          3.56          0.26         7.23 o
  -7   5  15          0.89         -5.44         6.21 o
  -6   5  15          0.98          4.15        10.39 o
  -5   5  15          7.98          5.79         6.95 o
  -4   5  15         97.56        137.84        13.50 o
  -3   5  15          5.45         -1.04         6.21 o
  -2   5  15         51.61         40.44         8.98 o
  -1   5  15          2.48          2.54         6.49 o
   0   5  15          6.51          5.96         6.95 o
   1   5  15         37.99         42.30         9.46 o
   2   5  15         65.76         73.94        10.07 o
   3   5  15         15.17         19.32         7.98 o
   4   5  15          2.77         -4.81         6.23 o
 -16   0  16          1.74          5.53         9.16 o
 -15   0  16          6.19         20.66         9.89 o
 -14   0  16          5.64         13.83         9.16 o
 -13   0  16         10.06          6.75         8.08 o
 -12   0  16          5.49          0.00         6.61 o
 -11   0  16        113.93         99.64        13.57 o
 -10   0  16        128.31        157.84        16.51 o
  -9   0  16        272.71        295.37        35.31 o
  -8   0  16        256.01        275.18        20.53 o
  -7   0  16        146.15        146.68        16.62 o
  -6   0  16        641.48        654.25        26.80 o
  -5   0  16        340.97        325.17        14.99 o
  -4   0  16        276.99        247.59        12.43 o
  -3   0  16         28.34         24.41         8.81 o
  -2   0  16        953.14        857.99        30.85 o
  -1   0  16        726.98        664.75        27.17 o
   0   0  16         18.11         13.26         7.69 o
   1   0  16        470.83        424.62        48.82 o
   2   0  16          1.05         -0.52         6.61 o
   3   0  16        141.44        154.69        16.51 o
   4   0  16         14.69         19.78        10.91 o
   5   0  16        104.96        131.91        22.85 o
   6   0  16         16.84          5.19        10.39 o
   7   0  16        274.41        208.77        27.01 o
   8   0  16        103.16        126.72        22.85 o
   9   0  16        347.51        472.59        38.43 o
  10   0  16          1.65         12.46        14.54 o
  11   0  16        233.09        281.48        35.31 o
 -16   1  16         16.71         15.24         8.35 o
 -15   1  16          0.34         -0.90         7.36 o
 -14   1  16         25.08         16.41         6.26 o
 -13   1  16          1.41          2.08         4.99 o
 -12   1  16         12.44         13.77         5.76 o
 -11   1  16          3.08         -6.14         4.10 o
 -10   1  16         20.29         13.26         5.35 o
  -9   1  16          1.26          2.67         4.59 o
  -8   1  16        111.76        119.33         8.60 o
  -7   1  16        223.87        248.21        16.72 o
  -6   1  16         54.50         37.81         5.88 o
  -5   1  16          2.62         -0.58         4.05 o
  -4   1  16         55.68         59.85         5.80 o
  -3   1  16         98.68        104.68         9.33 o
  -2   1  16          0.02         -3.54         4.39 o
  -1   1  16        540.11        546.32        19.94 o
   0   1  16          3.15         -3.20         3.68 o
   1   1  16         34.07         18.68         4.92 o
   2   1  16        111.16        115.11         8.44 o
   3   1  16          0.55          2.67         4.31 o
   4   1  16        111.52        117.24         8.94 o
   5   1  16         27.94         25.83         6.29 o
   6   1  16          0.03          1.38         6.00 o
   7   1  16         43.66         41.61        10.94 o
   8   1  16        126.87        125.84        16.84 o
   9   1  16          2.18         -1.56         8.81 o
  10   1  16         20.24         18.95        10.63 o
 -15   2  16          0.46         -4.67         6.18 o
 -14   2  16          8.40          0.31         6.29 o
 -13   2  16          3.87          4.25         6.06 o
 -12   2  16          0.56          0.77         5.85 o
 -11   2  16          0.02          2.94         5.43 o
 -10   2  16         13.25         10.67         5.84 o
  -9   2  16        176.98        157.51         9.69 o
  -8   2  16        159.77        170.98        10.20 o
  -7   2  16          0.00         -1.12         3.91 o
  -6   2  16        241.77        248.58        11.37 o
  -5   2  16        186.27        191.34        12.28 o
  -4   2  16        140.19        130.81        15.87 o
  -3   2  16         23.88         23.67         5.85 o
  -2   2  16         11.19          6.06         5.15 o
  -1   2  16         36.39         22.68         5.77 o
   0   2  16         15.82         11.85         4.98 o
   1   2  16          7.45          5.21         4.29 o
   2   2  16          7.52          5.57         4.44 o
   3   2  16         77.83         69.82         7.44 o
   4   2  16         32.53         28.90         7.35 o
   5   2  16          0.11          2.12         5.14 o
   6   2  16         10.24         20.45         9.46 o
   7   2  16         14.65         20.70         9.89 o
   8   2  16         43.64         42.58        16.62 o
   9   2  16          7.71         14.00         9.89 o
  10   2  16         10.33         17.66        14.54 o
 -14   3  16          6.68         11.80         9.16 o
 -13   3  16          1.76          2.80         6.68 o
 -12   3  16         60.88         67.31        10.19 o
 -11   3  16          5.88         13.50         6.79 o
 -10   3  16          0.03         -4.04         4.96 o
  -9   3  16        163.56        189.95        12.46 o
  -8   3  16          0.01          5.93         5.10 o
  -7   3  16          4.56         -1.12         5.33 o
  -6   3  16         91.22         81.68        11.66 o
  -5   3  16         67.77         78.20         9.47 o
  -4   3  16          2.68         -2.88         4.97 o
  -3   3  16        156.65        136.95        12.94 o
  -2   3  16         44.40         31.55         7.29 o
  -1   3  16         96.47        105.76        10.98 o
   0   3  16         50.39         53.10         8.74 o
   1   3  16         32.44         26.71         6.50 o
   2   3  16         44.19         50.79         7.63 o
   3   3  16          0.75          3.73         5.10 o
   4   3  16        106.23        104.26        10.34 o
   5   3  16          6.12         -0.39         5.94 o
   6   3  16        112.60        131.48        16.79 o
   7   3  16          1.21         -1.39         6.79 o
   8   3  16         60.22         89.37        15.42 o
 -11   4  16          1.55          2.68         6.95 o
 -10   4  16          0.01          4.60        11.43 o
  -9   4  16          3.40         -2.08         6.61 o
  -8   4  16         39.62         53.57        10.48 o
  -7   4  16         15.67         30.16         8.98 o
  -6   4  16         78.30         89.79        12.42 o
  -5   4  16         14.01         11.43         9.35 o
  -4   4  16         89.63         85.64        14.54 o
  -3   4  16          4.70         11.04         6.95 o
  -2   4  16         91.51        106.69        12.98 o
  -1   4  16        189.11        185.79        16.84 o
   0   4  16        118.37        120.12        22.33 o
   1   4  16        111.01        110.80        11.59 o
   2   4  16        128.49        145.86        13.75 o
   3   4  16         49.93         61.48         9.98 o
   4   4  16         35.12         42.31         9.06 o
   5   4  16         23.03         35.08         8.96 o
   6   4  16        103.80        113.91        13.36 o
  -7   5  16          3.77         12.37         7.98 o
  -6   5  16          6.66          1.04         7.79 o
  -5   5  16        111.31        142.70        19.22 o
  -4   5  16         59.98         66.85        10.73 o
  -3   5  16         17.18         25.70         8.23 o
  -2   5  16         32.26         42.73        12.98 o
  -1   5  16          4.22         19.97         7.69 o
   0   5  16          0.79          0.11         6.72 o
   1   5  16          7.62          7.40         6.51 o
 -15   1  17          2.97         -0.38         6.66 o
 -14   1  17          2.33          4.85         5.65 o
 -13   1  17          8.17          8.89         5.92 o
 -12   1  17         46.31         62.02         8.44 o
 -11   1  17        108.20        105.69         9.37 o
 -10   1  17        159.17        160.20        10.55 o
  -9   1  17         60.76         50.09         7.71 o
  -8   1  17        377.47        373.85        13.78 o
  -7   1  17          0.10          1.70         4.44 o
  -6   1  17          6.35          5.00         5.55 o
  -5   1  17         55.14         55.97         7.66 o
  -4   1  17         63.79         60.98         8.17 o
  -3   1  17         85.39         86.24         9.05 o
  -2   1  17        216.84        210.37        13.94 o
  -1   1  17        213.52        209.19        13.28 o
   0   1  17          0.71         -3.89         4.67 o
   1   1  17        170.99        169.71        14.54 o
   2   1  17          4.69          1.91         5.05 o
   3   1  17        160.17        180.17        12.76 o
   4   1  17          0.79          3.47         5.27 o
   5   1  17        163.56        184.31        13.43 o
   6   1  17          0.59         -7.20         5.78 o
   7   1  17        222.25        228.10        21.66 o
   8   1  17         23.02         47.78        13.22 o
   9   1  17         16.78         12.46        14.54 o
 -14   2  17         36.08         44.69        10.79 o
 -13   2  17          0.80         -1.79         5.79 o
 -12   2  17         29.99         28.91         7.36 o
 -11   2  17        131.45        165.13        12.52 o
 -10   2  17         16.10         14.38         5.93 o
  -9   2  17         17.68         20.36         6.58 o
  -8   2  17          0.01         -0.89         5.35 o
  -7   2  17          7.04          4.75         9.35 o
  -6   2  17         15.50         11.63         5.54 o
  -5   2  17        368.77        363.53        20.84 o
  -4   2  17         77.56         64.75         7.95 o
  -3   2  17        274.19        297.27        15.19 o
  -2   2  17         54.61         45.62         7.10 o
  -1   2  17        125.26        114.97         9.04 o
   0   2  17        269.91        292.08        16.58 o
   1   2  17         49.85         64.54         9.14 o
   2   2  17        193.23        193.54        14.69 o
   3   2  17         13.97         18.00         6.41 o
   4   2  17         83.33        120.61        13.94 o
   5   2  17          8.16          1.64         5.68 o
   6   2  17        181.07        194.29        16.56 o
   7   2  17         24.77         27.01        14.54 o
   8   2  17          4.89          1.04        13.50 o
 -13   3  17         17.52          9.80         7.75 o
 -12   3  17         17.25         17.47         8.12 o
 -11   3  17         23.41         36.52        12.28 o
 -10   3  17         21.10         22.50         7.20 o
  -9   3  17         20.93         25.50         7.70 o
  -8   3  17          5.58          9.58         6.18 o
  -7   3  17          0.32          2.71         5.78 o
  -6   3  17         72.86         71.93         9.78 o
  -5   3  17          2.58         -3.45         5.71 o
  -4   3  17        102.34        102.15        17.22 o
  -3   3  17         93.48         94.91        11.35 o
  -2   3  17        128.38        156.22        13.48 o
  -1   3  17         81.45         84.36        10.32 o
   0   3  17         42.64         52.05         7.99 o
   1   3  17         57.04         50.34         8.19 o
   2   3  17          4.27          7.48         5.77 o
   3   3  17         18.27         23.46         8.02 o
   4   3  17         90.30         92.51        11.96 o
   5   3  17          3.65         12.97         7.90 o
   6   3  17         10.49         11.95         7.75 o
   7   3  17         66.94         76.85        13.46 o
 -10   4  17          4.01         -5.69         6.95 o
  -9   4  17          2.15          0.68         8.83 o
  -8   4  17         12.53          9.87         8.08 o
  -7   4  17         49.94         53.93        14.54 o
  -6   4  17         13.49         13.55         7.69 o
  -5   4  17          0.98          4.00         7.23 o
  -4   4  17         31.44         36.44        15.06 o
  -3   4  17          0.75          3.61         6.95 o
  -2   4  17          0.91          6.60         7.23 o
  -1   4  17          3.01          9.35         7.34 o
   0   4  17          0.65          8.26         7.23 o
   1   4  17         13.54         11.14         7.19 o
   2   4  17          3.64          1.95         6.64 o
   3   4  17          3.58         10.10         7.11 o
   4   4  17          0.05          2.22         7.10 o
 -14   0  18         61.47         87.30        15.04 o
 -13   0  18         58.97         56.64        13.22 o
 -12   0  18        335.56        446.19        26.06 o
 -11   0  18          7.81         13.05         9.16 o
 -10   0  18        155.84        175.98        17.98 o
  -9   0  18        217.64        176.60        30.12 o
  -8   0  18          3.28          5.49         7.69 o
  -7   0  18        264.36        280.76        22.00 o
  -6   0  18         53.26         57.12        22.85 o
  -5   0  18        221.77        205.99        41.55 o
  -4   0  18        343.85        403.21        23.13 o
  -3   0  18        113.00        111.20        15.04 o
  -2   0  18         20.27         15.90         8.42 o
  -1   0  18         89.49         89.75        26.49 o
   0   0  18          0.04         -3.77         6.95 o
   1   0  18        153.86        176.51        17.98 o
   2   0  18          3.61         -4.37         6.95 o
   3   0  18        193.18        202.51        19.79 o
   4   0  18        197.64        226.07        22.33 o
   5   0  18        287.40        312.57        24.60 o
   6   0  18          4.80         10.14         9.16 o
   7   0  18         77.52         89.32        21.81 o
   8   0  18          7.52         10.39        13.50 o
 -14   1  18          0.01         -2.96        10.34 o
 -13   1  18          2.50          5.89         5.98 o
 -12   1  18         34.00         27.60         6.73 o
 -11   1  18          4.76         10.07         5.79 o
 -10   1  18          0.00          0.70         5.12 o
  -9   1  18          1.02          4.26         5.88 o
  -8   1  18         85.43         98.15         9.95 o
  -7   1  18         83.44        105.07        10.33 o
  -6   1  18          7.10          7.49         5.55 o
  -5   1  18        196.10        207.12        20.84 o
  -4   1  18         29.33         24.34         7.75 o
  -3   1  18         20.85         27.86         6.94 o
  -2   1  18         36.83         24.48         6.30 o
  -1   1  18        118.67        135.66        11.23 o
   0   1  18         83.21         83.90         9.41 o
   1   1  18          2.12         -4.77         4.86 o
   2   1  18         38.97         34.86        10.04 o
   3   1  18         38.09         35.59         7.63 o
   4   1  18         67.08         90.27        10.17 o
   5   1  18          3.75          2.80         6.02 o
   6   1  18         96.86        112.54        11.86 o
   7   1  18        204.97        225.52        23.04 o
   8   1  18         13.37         15.58        15.58 o
 -13   2  18         46.24         42.65         9.00 o
 -12   2  18         47.74         47.26         9.85 o
 -11   2  18         14.21         11.58         7.29 o
 -10   2  18         65.78         55.80         9.91 o
  -9   2  18         61.25         63.75        10.86 o
  -8   2  18         63.47         57.36         9.56 o
  -7   2  18          1.63          1.30         5.78 o
  -6   2  18          0.88         -4.34         5.46 o
  -5   2  18          2.13          1.07         5.72 o
  -4   2  18          0.24         -1.07         5.58 o
  -3   2  18          0.11         -0.48         5.50 o
  -2   2  18          0.10          5.85         5.84 o
  -1   2  18          1.27          1.14         6.39 o
   0   2  18         38.23         54.90         9.74 o
   1   2  18          7.74          7.27         6.72 o
   2   2  18          4.13          1.15         6.64 o
   3   2  18         58.06         62.45        10.58 o
   4   2  18         19.81         21.14         8.35 o
   5   2  18         16.88         26.39         8.58 o
   6   2  18          3.25          1.89         7.29 o
   7   2  18         23.39         18.09         8.35 o
 -11   3  18         29.79         25.45        10.20 o
 -10   3  18         12.53         16.12         8.23 o
  -9   3  18          1.09         -7.05         6.95 o
  -8   3  18          7.51          1.56         7.34 o
  -7   3  18         40.90         49.35        16.62 o
  -6   3  18          1.58         -2.08         6.61 o
  -5   3  18         44.04         32.20         9.55 o
  -4   3  18         19.26          9.62         6.38 o
  -3   3  18        103.26        110.62        12.01 o
  -2   3  18         56.21         65.64        16.62 o
  -1   3  18          3.35          9.35         8.08 o
   0   3  18        149.11        151.54        14.09 o
   1   3  18         27.69         16.84         7.89 o
   2   3  18        160.64        183.18        15.68 o
   3   3  18          0.27          7.09         7.41 o
   4   3  18         66.42         88.96        12.34 o
   5   3  18          3.23         -5.76         7.98 o
  -7   4  18          5.19         10.12         8.23 o
  -6   4  18         22.26         16.62         8.81 o
  -5   4  18         38.89         40.51        10.28 o
  -4   4  18         99.80        104.64        13.57 o
  -3   4  18         35.45         49.49        10.94 o
  -2   4  18        184.34        231.94        19.79 o
  -1   4  18         43.75         44.63        10.63 o
   0   4  18         35.75         49.22         9.78 o
   1   4  18          0.27         -2.84         6.63 o
 -13   1  19          4.60          2.49         7.75 o
 -12   1  19         64.69         66.54        11.15 o
 -11   1  19          6.25          1.08         5.84 o
 -10   1  19          8.36          3.91         5.73 o
  -9   1  19          0.42         -6.99         5.01 o
  -8   1  19          0.06         -0.96         5.27 o
  -7   1  19         38.08         49.27         8.12 o
  -6   1  19        105.90         90.33         9.65 o
  -5   1  19          0.24         -4.98         5.15 o
  -4   1  19          1.88          5.94         5.68 o
  -3   1  19         11.30          4.68         5.54 o
  -2   1  19         53.89         64.72         8.93 o
  -1   1  19        191.38        225.41        23.24 o
   0   1  19          0.25          0.89         5.49 o
   1   1  19        179.94        182.24        13.22 o
   2   1  19         39.27         48.02         8.40 o
   3   1  19        141.82        164.46        13.43 o
   4   1  19         14.35         26.43         9.30 o
   5   1  19         12.39         11.67         7.90 o
   6   1  19         79.84        100.14        13.93 o
 -11   2  19          0.01          9.04         7.76 o
 -10   2  19          2.00         11.94         7.15 o
  -9   2  19         70.29         64.13        10.76 o
  -8   2  19          1.50         -1.24         6.38 o
  -7   2  19         33.05         29.52         8.78 o
  -6   2  19         12.74         17.66         7.64 o
  -5   2  19        121.06        122.87        12.93 o
  -4   2  19         77.77         82.17        11.19 o
  -3   2  19        104.00        113.65        12.53 o
  -2   2  19        108.75        115.51        12.98 o
  -1   2  19         24.92         27.58         9.66 o
   0   2  19        178.67        220.74        28.27 o
   1   2  19          0.58          7.24         7.29 o
   2   2  19        318.52        319.23        20.07 o
   3   2  19        114.80        159.92        20.31 o
   4   2  19          0.31         -2.20         7.03 o
   5   2  19        158.97        195.11        19.38 o
  -9   3  19          1.85          3.12         7.98 o
  -8   3  19          0.43         -1.88         7.69 o
  -7   3  19          5.73         20.95         8.42 o
  -6   3  19         32.52         43.38        10.48 o
  -5   3  19         10.54         16.71         8.42 o
  -4   3  19         15.29          9.80         8.42 o
  -3   3  19         73.49         85.65        13.45 o
  -2   3  19         16.31         21.21        14.02 o
  -1   3  19         92.94        101.53        14.63 o
   0   3  19         51.00         40.56        27.52 o
   1   3  19         49.70         73.52        13.22 o
   2   3  19         26.25         30.12        15.06 o
 -11   0  20          6.84          9.35         9.46 o
 -10   0  20          5.66         19.22        10.28 o
  -9   0  20         62.97         82.06        15.04 o
  -8   0  20        116.95        124.09        16.51 o
  -7   0  20          2.89          8.64         9.16 o
  -6   0  20         33.75         35.83        11.75 o
  -5   0  20         12.92         13.04        13.50 o
  -4   0  20         65.99         60.36        12.84 o
  -3   0  20         96.15        105.26        15.37 o
  -2   0  20          0.27         -8.85         7.69 o
  -1   0  20         67.93         65.50        13.57 o
   0   0  20         57.63         57.62        12.84 o
   1   0  20        160.88        169.12        19.45 o
   2   0  20          6.11         20.25        10.20 o
   3   0  20         80.85        108.12        16.84 o
   4   0  20        162.36        154.10        18.72 o
 -11   1  20         47.19         32.79        10.42 o
 -10   1  20          3.39          5.50         7.54 o
  -9   1  20         32.03         30.96         9.18 o
  -8   1  20          0.04          6.58         7.20 o
  -7   1  20         15.08         21.14         7.84 o
  -6   1  20          0.01         -7.73         5.15 o
  -5   1  20         60.97         60.73         8.95 o
  -4   1  20          3.03          4.65         5.96 o
  -3   1  20         35.75         44.70         8.28 o
  -2   1  20         74.96         92.29        10.43 o
  -1   1  20          9.12          6.23         6.12 o
   0   1  20        120.01        166.20        13.47 o
   1   1  20         16.81         16.99         8.02 o
   2   1  20         10.44         12.41         7.93 o
   3   1  20         88.27        110.60        13.38 o
  -9   2  20          5.63          1.13         6.78 o
  -8   2  20          0.65          9.37         7.17 o
  -7   2  20          5.46         11.47         7.58 o
  -6   2  20          0.64         -3.31         6.54 o
  -5   2  20         22.02         27.24         8.50 o
  -4   2  20          4.86          3.64         6.72 o
  -3   2  20          0.00          4.22         6.72 o
  -2   2  20          0.09          7.35         7.15 o
  -1   2  20          1.37         13.24         7.33 o
   0   2  20          0.31         -0.03         6.68 o
   1   2  20         13.05         12.79         7.98 o
   2   2  20          8.24         14.35         7.90 o
  -4   3  20         39.47         42.15        11.22 o
  -3   3  20         38.72         54.61        21.29 o
  -8   1  21          0.82         -8.45        15.06 o
  -7   1  21          0.43         -1.07         7.15 o
  -6   1  21         17.58         17.17         8.09 o
  -5   1  21         38.68         43.08         9.78 o
  -4   1  21          0.82          8.57         7.41 o
  -3   1  21         17.58         22.78         9.29 o
  -2   1  21         14.10         23.96         8.78 o
  -1   1  21         29.47         24.58         9.00 o
   0   1  21          2.25         21.66         8.86 o
                                                
